# Supplementary material for: Comparison of Phenotypic and Genotypic Antimicrobial Resistances in Bovine Clostridioides difficile Isolates
Source: Antibiotics (Basel). 2026 May 14;15(5):495. doi: 10.3390/antibiotics15050495 (PMC13203522; doi:10.3390/antibiotics15050495)
Supplement: Supplementary file 1 [file antibiotics-15-00495-s001.zip]

Archive with 2 entries (2 files):
- Figure S1 grapetree_cgmlst.svg
- Table S1-S4.xlsx
