# Supplementary material for: Comparison of Phenotypic and Genotypic Antimicrobial Resistances in Bovine Clostridioides difficile Isolates
Source: Antibiotics (Basel). 2026 May 14;15(5):495. doi: 10.3390/antibiotics15050495 (PMC13203522; doi:10.3390/antibiotics15050495)
Supplement: Supplementary file 1 [file antibiotics-15-00495-s001.zip › Table S1-S4.xlsx]

## Sheet: Table of Contents
Table S1: Minimum inhibitory concentrations in mg/l
Table S2: Overview of detected antimicrobial resistance determinants
Table S3.1: Results AMRFinderPlus
Table S3.2: Results RGI + CARD
Table S3.3: ResultsABRicate + NCBI
Table S3.4: ResultsABRicate + CARD
Table S3.5: ResultsABRicate + ResFinder
Table S3.6: Results ABRicate + megares
Table S3.7: Results ABRicate + argannot
Table S4: Origin of the isolates (Federal State)

## Sheet: Table S1
Table S1: Minimum inhibitory concentrations in mg/L
	Green: susceptible / wild type; yellow: intermediate; red: resistant / non-wild type.
	PEN: penicillin, MEP: meropenem, MOX: moxifloxacin, ERY: erythromycin, CLI: clindamycin, MEZ: metronidazole, TET: tetracycline, VAN: vancomycin.
	Classification according to breakpoints of CLSI (PEN, MEP, TET, MOX, CLI), EUCAST (VAN, MEZ), and EUCAST ECOFF (ERY) (Clinical and Laboratory Standards Institute (CLSI) 2026; European Committee on Antimicrobial Susceptibility Testing; European Committee on Antimicrobial Susceptibility Testing 2026).
Number	Isolate No.	Ribotyp	Sequence Type	PEN	MEP	MOX	ERY	CLI	MEZ	VAN	TET
1	10S0035	RT033	ST11	1	2	1	1	8	0.5	1	0.125
2	10S0036	RT126	ST11	2	2	1	> 256	8	0.25	0.5	16
3	10S0037	RT599/FLI01	ST161	4	4	1	2	8	0.25	1	4
4	10S0039	RT078	ST11	2	2	1	> 256	16	0.25	1	16
5	10S0040	RT033	ST11	2	2	1	2	16	0.25	0.5	0.125
6	10S0041	RT003/FLI01	ST12	1	2	2	2	4	0.125	1	0.125
7	10S0042	RT033/FLI01	ST11	1	1	1	1	4	0.25	1	16
8	10S0043	RT599/FLI01	ST161	4	2	1	2	16	0.25	1	4
9	10S0050	RT033	ST11	1	1	1	2	16	0.25	0.5	0.25
10	10S0051	RT029	ST16	1	2	1	4	8	0.125	1	0.25
11	10S0093	RT033	ST11	1	1	1	2	16	0.25	0.5	0.125
12	10S0094	RT078	ST11	2	2	8	4	16	0.25	0.5	0.125
13	10S0098	RT033	ST11	1	1	1	2	16	0.25	0.5	32
14	10S0099	RT033	ST11	1	1	4	1	16	0.25	1	32
15	10S0100	RT033	ST11	1	1	1	2	8	0.25	0.5	0.125
16	10S0114	RT033	ST11	1	1	1	2	16	0.25	0.5	32
17	10S0117	RT033	ST11	1	1	1	2	16	0.25	1	0.125
18	10S0120	RT078	ST11	2	2	1	4	16	0.25	0.5	0.125
19	10S0121	RT033	ST11	1	1	1	1	16	0.25	1	0.125
20	10S0122	RT126	ST11	2	1	1	> 256	16	0.125	0.5	32
21	10S0124	RT045/FLI01	ST11	1	2	1	2	0.25	0.125	1	0.125
22	10S0126	RT078	ST11	2	2	1	> 256	8	0.25	0.5	8
23	10S0127	RT078	ST11	2	2	1	> 256	16	0.25	1	16
24	10S0128	RT078	ST11	2	2	1	> 256	16	0.25	1	16
25	10S0165	RT033	ST11	1	1	1	2	16	0.25	1	0.125
26	10S0166	RT045/FLI01	ST11	2	2	1	2	32	0.125	1	0.125
27	10S0168	RT033	ST11	1	1	1	2	16	0.25	1	32
28	10S0169	RT049	ST36	1	2	1	4	16	0.125	1	0.125
29	10S0175	RT045/FLI01	-	2	2	1	1	16	0.125	1	0.125
30	10S0179	RT078	ST11	2	2	1	4	16	0.25	1	0.25
31	10S0180	RT045/FLI01	ST11	2	2	1	2	0.125	0.25	1	0.125
32	10S0181	RT033	ST11	2	1	1	2	16	0.25	1	0.125
33	10S0182	RT126	ST11	2	2	2	> 256	> 256	0.25	1	16
34	10S0183	RT033	ST11	1	1	1	1	8	0.25	1	0.125
35	10S0185	RT045/FLI01	ST11	2	2	1	2	0.25	0.125	1	0.125
36	10S0186	RT033	ST11	1	1	1	2	16	0.25	1	0.125
37	10S0187	RT033	ST11	1	2	1	2	16	0.25	1	0.125
38	11S0002	RT033	ST11	1	1	1	2	16	0.25	1	0.125
39	11S0010	RT078	ST11	2	2	1	> 256	32	0.25	1	16
40	11S0027	RT078	ST11	2	2	8	2	16	0.25	1	0.125
41	11S0028	RT078	ST11	2	2	8	2	16	0.25	1	0.125
42	11S0030	RT078	ST11	2	2	1	> 256	16	0.25	1	0.125
43	11S0033	RT033/FLI01	ST11	2	2	1	2	16	0.25	1	16
44	11S0034	RT033	ST11	2	2	1	2	16	0.25	1	0.125
45	11S0036	RT033	ST11	1	2	1	2	16	0.25	1	0.125
46	11S0038	RT033	ST11	2	2	1	2	8	0.125	1	2
47	11S0046	RT010	ST15	2	2	2	> 256	> 256	0.25	1	8
48	11S0049	RT033	ST11	2	2	1	2	16	0.25	1	32
49	11S0074	RT033	ST11	1	2	1	2	16	0.5	1	0.125
50	11S0076	RT045/FLI01	ST11	2	2	1	2	0.25	0.25	1	16
51	11S0077	RT045/FLI01	ST11	2	2	1	2	0.25	0.25	1	16
52	11S0078	RT078	ST11	2	2	1	> 256	16	0.5	1	32
53	11S0087	RT045/FLI01	ST11	2	2	1	2	0.125	0.25	1	0.125
54	11S0089	RT033/FLI01	ST11	1	2	1	256	> 256	0.5	1	0.125
55	11S0090	RT033	ST11	2	1	1	2	16	0.25	1	16
56	11S0092	RT033/FLI01	ST11	2	4	2	2	16	0.5	1	0.125
57	11S0094	RT033	ST11	2	2	1	2	16	0.25	1	0.125
58	11S0095	RT620	ST11	2	2	1	4	16	0.25	1	0.125
59	11S0098	RT033	ST11	1	2	1	2	16	0.5	1	0.125
60	11S0099	RT033	ST11	2	2	1	2	16	0.5	1	0.125
61	11S0111	RT078	ST11	2	2	1	> 256	4	0.5	1	0.125
62	11S0114	RT033/FLI01	ST11	1	2	1	2	16	0.5	1	0.125
63	11S0115	RT078	ST11	2	2	1	> 256	16	0.25	1	16
64	11S0118	RT023/FLI01	ST48	1	2	2	2	16	0.5	1	0.125
65	11S0119	RT078	ST11	2	2	1	> 256	16	0.25	1	16
66	11S0120	RT033	ST11	2	2	1	2	16	0.5	1	0.125
67	11S0121	RT045/FLI01	ST11	2	2	1	2	0.25	0.25	1	0.125
68	11S0122	RT078	ST11	2	2	1	> 256	16	0.25	0.5	16
69	11S0126	RT045/FLI01	ST11	2	2	1	2	0.125	0.25	0.5	0.125
70	11S0127	RT010	ST15	2	2	2	> 256	> 256	0.25	0.5	0.25
71	11S0134	RT029	ST16	1	2	1	2	8	0.25	1	0.125
72	11S0135	RT078	ST11	2	4	1	4	16	0.5	1	16
73	11S0136	RT033	ST11	2	2	1	2	16	0.5	0.5	0.125
74	11S0137	RT078	ST11	2	2	1	> 256	16	0.25	0.5	16
75	11S0139	RT033	ST11	2	4	1	1	8	0.25	1	0.125
76	11S0140	RT033	ST11	2	2	1	2	16	0.5	1	0.125
77	11S0164	RT033	ST11	2	1	1	2	16	0.25	1	0.125
78	11S0306	RT078	ST11	2	2	1	> 256	16	0.25	1	16
79	11S0309	RT078	ST11	2	2	1	> 256	16	0.25	1	16
80	11S0310	RT446/FLI01	ST58	1	2	2	4	8	0.25	1	0.125
81	11S0312	RT033	ST11	2	2	4	2	16	0.25	1	0.125
82	12S0019	RT033	ST11	1	2	1	2	16	0.25	1	0.125
83	12S0036	RT598/FLI01	ST161	4	2	1	2	> 256	0.25	1	8
84	12S0037	RT033	ST11	1	2	1	2	16	0.5	0.5	0.125
85	12S0043	RT029	ST16	1	2	1	2	8	0.125	1	0.125
86	12S0045	RT078	ST11	2	2	1	> 256	16	0.25	1	16
87	12S0060	RT078	ST11	2	2	1	> 256	> 256	0.25	1	16
88	12S0062	RT033	ST11	2	2	1	2	16	0.5	1	0.125
89	12S0064	RT033/FLI01	ST11	2	1	1	2	16	0.25	1	0.125
90	12S0065	RT023	ST5	1	2	1	2	8	0.125	0.5	0.125
91	12S0067	RT126	ST11	2	4	1	> 256	16	0.25	1	16
92	12S0068	RT033/FLI01	ST11	1	1	1	2	16	0.25	0.5	4
93	12S0072	RT045/FLI01	ST11	2	4	1	2	0.125	0.25	1	0.125
94	12S0078	RT033/FLI01	ST11	2	1	1	2	16	0.25	1	0.125
95	12S0098	RT045/FLI01	ST11	2	4	1	2	16	0.25	0.5	0.125
96	12S0100	RT078	ST11	2	2	16	> 256	16	0.125	1	0.125
97	12S0101	RT033/FLI01	ST11	2	2	1	2	16	0.125	0.5	0.125
98	12S0102	RT033	ST11	2	1	1	2	16	0.25	0.5	0.125
99	12S0104	RT078	ST11	2	2	1	128	> 256	0.25	1	16
100	12S0105	RT078	ST11	2	2	1	128	> 256	0.25	0.5	8
101	12S0106	RT010	ST15	2	2	2	128	> 256	0.25	1	0.125
102	12S0262	RT033	ST11	2	2	1	2	16	0.25	1	0.125
103	12S0265	RT033	ST11	1	1	1	2	16	0.25	1	0.125
104	12S0335	RT078	ST11	2	2	16	> 256	16	0.25	1	16
105	12S0337	RT033	ST11	2	2	1	2	16	0.25	0.5	0.125
106	12S0341	RT005	ST6	1	2	1	4	8	0.125	2	0.125

## Sheet: Table S2
Table S2: Overview of detected antimicrobial resistance determinants
Isolate	Ribotype	Sequence type	β-lactam resistance genes	amino acid subsitutions GyrA & GyrB	MLS resistance genes	nim genes	tet resistance genes	van genes	aminoglycoside resistance genes	other
10S0035	RT033	ST11	blaAHM; blaR1; blaCDD-1	GyrB_S366V; GyrB_S416A	cplR	nimB	-	vanY; vanT; vanW	-	cdeA
10S0036	RT126	ST11	blaAHM; blaR1; blaCDD-1	GyrB_S366V; GyrB_S416A	lsa; cplR	nimB	tet(40); tet(M)	vanY; vanT; vanW; vanZA	aadE; ant(6)-Ia; aph(3')-IIIa; sat4	cdeA
10S0037	RT599/FLI01	ST161	blaAHM; blaR1; blaCDD-1	GyrB_S366V; GyrB_S416A	cplR	nimB	tet(M)	vanY; vanT; vanW; vanZA	-	cdeA
10S0039	RT078	ST11	blaAHM; blaR1; blaCDD-1	GyrB_S366V; GyrB_S416A	lsa; cplR	nimB	tet(40); tet(M)	vanY; vanT; vanW; vanZA	aadE	cdeA
10S0040	RT033	ST11	blaAHM; blaR1; blaCDD-1	GyrB_S366V; GyrB_S416A	cplR	nimB	-	vanY; vanT; vanW	-	cdeA
10S0041	RT003/FLI01	ST12	blaAHM; blaR1; blaCDD-2	-	cplR	nimB	-	vanY; vanT; vanW; vanZA; vanR; vanG gene cluster	-	cdeA
10S0042	RT033/FLI01	ST11	blaAHM; blaR1; blaCDD-1	GyrB_S366V; GyrB_S416A	cplR	nimB	tet(M)	vanY; vanT; vanW; vanZA	-	cdeA
10S0043	RT599/FLI01	ST161	blaAHM; blaR1; blaCDD-1	GyrB_S366V; GyrB_S416A	cplR	nimB	tet(M)	vanY; vanT; vanW; vanZA	-	cdeA
10S0050	RT033	ST11	blaAHM; blaR1; blaCDD-1	GyrB_S366V; GyrB_S416A	cplR	nimB	-	vanY; vanT; vanW	-	cdeA
10S0051	RT029	ST16	blaAHM; blaR1; blaCDD-1	-	cplR	nimB	-	vanY; vanT; vanW; vanZA; vanG gene cluster	-	cdeA
10S0093	RT033	ST11	blaAHM; blaR1; blaCDD-1	GyrB_S366V; GyrB_S416A	cplR	nimB	-	vanY; vanT; vanW	-	cdeA
10S0094	RT078	ST11	blaAHM; blaR1; blaCDD-1	GyrB_S366V; GyrB_S416A; GyrB_D426N	cplR	nimB	-	vanY; vanT; vanW; vanZA	ant(6)-Ia; aph(3')-IIIa; sat4	cdeA
10S0098	RT033	ST11	blaAHM; blaR1; blaCDD-1	GyrB_S366V; GyrB_S416A	cplR	nimB	tet(M)	vanY; vanT; vanW; vanZA	-	cdeA
10S0099	RT033	ST11	blaAHM; blaR1; blaCDD-1	GyrB_S366V; GyrB_S416A	cplR	nimB	tet(M)	vanY; vanT; vanW; vanZA	-	cdeA
10S0100	RT033	ST11	blaAHM; blaR1; blaCDD-1	GyrB_S366V; GyrB_S416A	cplR	nimB	-	vanY; vanT; vanW	-	cdeA
10S0114	RT033	ST11	blaAHM; blaR1; blaCDD-1	GyrB_S366V; GyrB_S416A	cplR	nimB	tet(M)	vanY; vanT; vanW; vanZA	-	cdeA
10S0117	RT033	ST11	blaAHM; blaR1; blaCDD-1	GyrB_S366V; GyrB_S416A	cplR	nimB	-	vanY; vanT; vanW	-	cdeA
10S0120	RT078	ST11	blaAHM; blaR1; blaCDD-1	GyrB_S366V; GyrB_S416A	cplR	nimB	-	vanY; vanT; vanW; vanZA	ant(6)-Ia; aph(3')-IIIa; sat4	cdeA
10S0121	RT033	ST11	blaAHM; blaR1; blaCDD-1	GyrB_S366V; GyrB_S416A	cplR	nimB	-	vanY; vanT; vanW	-	cdeA
10S0122	RT126	ST11	blaAHM; blaR1; blaCDD-1	GyrB_S366V; GyrB_S416A	lsa; cplR	nimB	tet(40); tet(M)	vanY; vanT; vanW; vanZA	aadE; ant(6)-Ia; aph(3')-IIIa; sat4	cdeA
10S0124	RT045/FLI01	ST11	blaAHM; blaR1; blaCDD-1	GyrB_S366V; GyrB_S416A	-	nimB	-	vanY; vanT; vanW	-	cdeA
10S0126	RT078	ST11	blaAHM; blaR1; blaCDD-1	GyrB_S366V; GyrB_S416A	lsa; cplR	nimB	tet(40); tet(M)	vanY; vanT; vanW; vanZA	aadE	cdeA
10S0127	RT078	ST11	blaAHM; blaR1; blaCDD-1	GyrB_S366V; GyrB_S416A	lsa; cplR	nimB	tet(40); tet(M)	vanY; vanT; vanW; vanZA	aadE	cdeA
10S0128	RT078	ST11	blaAHM; blaR1; blaCDD-1	GyrB_S366V; GyrB_S416A	lsa; cplR	nimB	tet(40); tet(M)	vanY; vanT; vanW; vanZA	aadE	cdeA
10S0165	RT033	ST11	blaAHM; blaR1; blaCDD-1	GyrB_S366V; GyrB_S416A	cplR	nimB	-	vanY; vanT; vanW	-	cdeA
10S0166	RT045/FLI01	ST11	blaAHM; blaR1; blaCDD-1	GyrB_S366V; GyrB_S416A	cplR	nimB	-	vanY; vanT; vanW	-	cdeA
10S0168	RT033	ST11	blaAHM; blaR1; blaCDD-1	GyrB_S366V; GyrB_S416A	cplR	nimB	tet(M)	vanY; vanT; vanW; vanZA	-	cdeA
10S0169	RT049	ST36	blaAHM; blaR1; blaCDD-1	GyrB_V130I	cplR	nimB	-	vanY; vanT; vanW; vanZA; vanG gene cluster	-	cdeA
10S0170	RT014/0	ST49	blaAHM; blaR1; blaCDD-1	GyrB_I139R	cplR	nimB	-	vanY; vanT; vanW; vanZA; vanG gene cluster	-	cdeA
10S0175	RT045/FLI01	-	blaAHM; blaR1; blaCDD-1	GyrB_S366V; GyrB_S416A	cplR	nimB	-	vanY; vanT; vanW; vanZA	-	cdeA
10S0179	RT078	ST11	blaAHM; blaR1; blaCDD-1	GyrB_S366V; GyrB_S416A	cplR	nimB	-	vanY; vanT; vanW; vanZA	ant(6)-Ia; aph(3')-IIIa; sat4	cdeA
10S0180	RT045/FLI01	ST11	blaAHM; blaR1; blaCDD-1	GyrB_S366V; GyrB_S416A	-	nimB	-	vanY; vanT; vanW	-	cdeA
10S0181	RT033	ST11	blaAHM; blaR1; blaCDD-1	GyrB_S366V; GyrB_S416A	cplR	nimB	tet(O)	vanY; vanT; vanW	ant(6)-Ia; aph(3')-IIIa; sat4	cdeA
10S0182	RT126	ST11	blaAHM; blaR1; blaCDD-1	GyrB_S366V; GyrB_S416A	erm(B); lsa; cplR	nimB	tet(40); tet(M)	vanY; vanT; vanW	aadE; ant(6)-Ia; aph(3')-IIIa; sat4	cdeA
10S0183	RT033	ST11	blaAHM; blaR1; blaCDD-1	GyrB_S366V; GyrB_S416A	cplR	nimB	-	vanY; vanT; vanW; vanZA	-	cdeA
10S0185	RT045/FLI01	ST11	blaAHM; blaR1; blaCDD-1	GyrB_S366V; GyrB_S416A	-	nimB	-	vanY; vanT; vanW	-	cdeA
10S0186	RT033	ST11	blaAHM; blaR1; blaCDD-1	GyrB_S366V; GyrB_S416A	cplR	nimB	-	vanY; vanT; vanW	-	cdeA
10S0187	RT033	ST11	blaAHM; blaR1; blaCDD-1	GyrB_S366V; GyrB_S416A	cplR	nimB	-	vanY; vanT; vanW	-	cdeA
11S0002	RT033	ST11	blaAHM; blaR1; blaCDD-1	GyrB_S366V; GyrB_S416A	cplR	nimB	-	vanY; vanT; vanW	-	cdeA
11S0010	RT078	ST11	blaAHM; blaR1; blaCDD-1	GyrB_S366V; GyrB_S416A	lsa; cplR	nimB	tet(40); tet(M)	vanY; vanT; vanW; vanZA	aadE	cdeA
11S0027	RT078	ST11	blaAHM; blaR1; blaCDD-1	GyrB_S366V; GyrB_S416A; GyrB_D426N	cplR	nimB	-	vanY; vanT; vanW; vanZA	ant(6)-Ia; aph(3')-IIIa; sat4	cdeA
11S0028	RT078	ST11	blaAHM; blaR1; blaCDD-1	GyrB_S366V; GyrB_S416A; GyrB_D426N	cplR	nimB	-	vanY; vanT; vanW; vanZA	ant(6)-Ia; aph(3')-IIIa; sat4	cdeA
11S0030	RT078	ST11	blaAHM; blaR1; blaCDD-1	GyrB_S366V; GyrB_S416A	lsa; cplR	nimB	tet(40)	vanY; vanT; vanW; vanZA	aadE	cdeA
11S0033	RT033/FLI01	ST11	blaAHM; blaR1; blaCDD-1	GyrB_S366V; GyrB_S416A	cplR	nimB	tet(M)	vanY; vanT; vanW; vanZA	-	cdeA
11S0034	RT033	ST11	blaAHM; blaR1; blaCDD-1	GyrB_S366V; GyrB_S416A	cplR	nimB	-	vanY; vanT; vanW	-	cdeA
11S0036	RT033	ST11	blaAHM; blaR1; blaCDD-1	GyrB_S366V; GyrB_S416A	cplR	nimB	-	vanY; vanT; vanW	-	cdeA
11S0038	RT033	ST11	blaAHM; blaR1; blaCDD-1	GyrB_S366V; GyrB_S416A	cplR	nimB	tet(M)	vanY; vanT; vanW	-	cdeA
11S0046	RT010	ST15	blaAHM; blaR1; blaCDD-2	-	cfr(C); erm(B); cplR	nimB	tet(M)	vanY; vanT; vanW; vanZA; vanG gene cluster	aadE; aad9	cdeA
11S0049	RT033	ST11	blaAHM; blaR1; blaCDD-1	GyrB_S366V; GyrB_S416A	cplR	nimB	tet(M)	vanY; vanT; vanW	-	cdeA
11S0074	RT033	ST11	blaAHM; blaR1; blaCDD-1	GyrB_S366V; GyrB_S416A	cplR	nimB	-	vanY; vanT; vanW	-	cdeA
11S0076	RT045/FLI01	ST11	blaAHM; blaR1; blaCDD-1	GyrB_S366V; GyrB_S416A	-	nimB	tet(M)	vanY; vanT; vanW	-	cdeA
11S0077	RT045/FLI01	ST11	blaAHM; blaR1; blaCDD-1	GyrB_S366V; GyrB_S416A	-	nimB	tet(M)	vanY; vanT; vanW	-	cdeA
11S0078	RT078	ST11	blaAHM; blaR1; blaCDD-1	GyrB_S366V; GyrB_S416A	lsa; cplR	nimB	tet(40); tet(M)	vanY; vanT; vanW; vanZA	aadE; ant(6)-Ia; aph(3')-IIIa; sat4	cdeA
11S0087	RT045/FLI01	ST11	blaAHM; blaR1; blaCDD-1	GyrB_S366V; GyrB_S416A	-	nimB	-	vanY; vanT; vanW	-	cdeA
11S0089	RT033/FLI01	ST11	blaAHM; blaR1; blaCDD-1	GyrB_S366V; GyrB_S416A	erm(52); cplR	nimB	-	vanY; vanT; vanW	-	cdeA
11S0090	RT033	ST11	blaAHM; blaR1; blaCDD-1	GyrB_S366V; GyrB_S416A	cplR	nimB	tet(M)	vanY; vanT; vanW	-	cdeA
11S0092	RT033/FLI01	ST11	blaAHM; blaR1; blaCDD-1	GyrB_S366V; GyrB_S416A	cplR	nimB	-	vanY; vanT; vanW; vanZA	-	cdeA
11S0094	RT033	ST11	blaAHM; blaR1; blaCDD-1	GyrB_S366V; GyrB_S416A	cplR	nimB	-	vanY; vanT; vanW; vanZA	-	cdeA
11S0095	RT620	ST11	blaAHM; blaR1; blaCDD-1	GyrB_S366V; GyrB_S416A	cplR	nimB	-	vanY; vanT; vanW; vanZA	-	cdeA
11S0098	RT033	ST11	blaAHM; blaR1; blaCDD-1	GyrB_S366V; GyrB_S416A	cplR	nimB	-	vanY; vanT; vanW	-	cdeA
11S0099	RT033	ST11	blaAHM; blaR1; blaCDD-1	GyrB_S366V; GyrB_S416A	cplR	nimB	-	vanY; vanT; vanW	-	cdeA
11S0111	RT078	ST11	blaAHM; blaR1; blaCDD-1	GyrB_S366V; GyrB_S416A	lsa; cplR	nimB	tet(40)	vanY; vanT; vanW; vanZA	aadE	cdeA
11S0114	RT033/FLI01	ST11	blaAHM; blaR1; blaCDD-1	GyrB_S366V; GyrB_S416A	cplR	nimB	-	vanY; vanT; vanW	-	cdeA
11S0115	RT078	ST11	blaAHM; blaR1; blaCDD-1	GyrB_S366V; GyrB_S416A	lsa; cplR	nimB	tet(40); tet(M)	vanY; vanT; vanW; vanZA	aadE	cdeA
11S0118	RT023/FLI01	ST48	blaAHM; blaR1; blaCDD-2	-	cplR	nimB	-	vanY; vanT; vanW; vanG gene cluster	-	cdeA
11S0119	RT078	ST11	blaAHM; blaR1; blaCDD-1	GyrB_S366V; GyrB_S416A	lsa; cplR	nimB	tet(40); tet(M)	vanY; vanT; vanW; vanZA	aadE	cdeA
11S0120	RT033	ST11	blaAHM; blaR1; blaCDD-1	GyrB_S366V; GyrB_S416A	cplR	nimB	-	vanY; vanT; vanW	-	cdeA
11S0121	RT045/FLI01	ST11	blaAHM; blaR1; blaCDD-1	GyrB_S366V; GyrB_S416A	-	nimB	-	vanY; vanT; vanW	-	cdeA
11S0122	RT078	ST11	blaAHM; blaR1; blaCDD-1	GyrB_S366V; GyrB_S416A	lsa; cplR	nimB	tet(40); tet(M)	vanY; vanT; vanW; vanZA	aadE	cdeA
11S0126	RT045/FLI01	ST11	blaAHM; blaR1; blaCDD-1	GyrB_S366V; GyrB_S416A	-	nimB	-	vanY; vanT; vanW	-	cdeA
11S0127	RT010	ST15	blaAHM; blaR1; blaCDD-2	-	cfr(C); erm(B); cplR	nimB	-	vanY; vanT; vanW; vanZA; vanG gene cluster	aadE	cdeA
11S0134	RT029	ST16	blaAHM; blaR1; blaCDD-1	-	cplR	nimB	-	vanY; vanT; vanW; vanG gene cluster	-	cdeA
11S0135	RT078	ST11	blaAHM; blaR1; blaCDD-1	GyrB_S366V; GyrB_S416A	cplR	nimB	tet(M)	vanY; vanT; vanW; vanZA	ant(6)-Ia; aph(3')-IIIa; sat4	cdeA
11S0136	RT033	ST11	blaAHM; blaR1; blaCDD-1	GyrB_S366V; GyrB_S416A	cplR	nimB	-	vanY; vanT; vanW	-	cdeA
11S0137	RT078	ST11	blaAHM; blaR1; blaCDD-1	GyrB_S366V; GyrB_S416A	lsa; cplR	nimB	tet(40); tet(M)	vanY; vanT; vanW; vanZA	aadE	cdeA
11S0139	RT033	ST11	blaAHM; blaR1; blaCDD-1	GyrB_S366V; GyrB_S416A	cplR	nimB	-	vanY; vanT; vanW	-	cdeA
11S0140	RT033	ST11	blaAHM; blaR1; blaCDD-1	GyrB_S366V; GyrB_S416A	cplR	nimB	-	vanY; vanT; vanW	-	cdeA
11S0164	RT033	ST11	blaAHM; blaR1; blaCDD-1	GyrB_S366V; GyrB_S416A	cplR	nimB	-	vanY; vanT; vanW	-	cdeA
11S0306	RT078	ST11	blaAHM; blaR1; blaCDD-1	GyrB_S366V; GyrB_S416A	lsa; cplR	nimB	tet(40); tet(M)	vanY; vanT; vanW; vanZA	aadE	cdeA
11S0309	RT078	ST11	blaAHM; blaR1; blaCDD-1	GyrB_S366V; GyrB_S416A	lsa; cplR	nimB	tet(40); tet(M)	vanY; vanT; vanW; vanZA	aadE	cdeA
11S0310	RT446/FLI01	ST58	blaAHM; blaR1; blaCDD-1	-	cplR	nimB	-	vanY; vanT; vanW; vanZA; vanG gene cluster	-	cdeA
11S0311	RT014/0	ST49	blaAHM; blaR1; blaCDD-1	GyrB_I139R	cplR	nimB	-	vanY; vanT; vanW; vanG gene cluster	-	cdeA
11S0312	RT033	ST11	blaAHM; blaR1; blaCDD-1	GyrB_S366V; GyrB_S416A	cplR	nimB	-	vanY; vanT; vanW	-	cdeA
12S0019	RT033	ST11	blaAHM; blaR1; blaCDD-1	GyrB_S366V; GyrB_S416A	cplR	nimB	-	vanY; vanT; vanW; vanZA	-	cdeA
12S0036	RT598/FLI01	ST161	blaAHM; blaR1; blaCDD-1	GyrB_S366V; GyrB_S416A	cfr(C); cplR	nimB	tet(M)	vanY; vanT; vanW; vanZA	-	cdeA
12S0037	RT033	ST11	blaAHM; blaR1; blaCDD-1	GyrB_S366V; GyrB_S416A	cplR	nimB	-	vanY; vanT; vanW	-	cdeA
12S0043	RT029	ST16	blaAHM; blaR1; blaCDD-1	-	cplR	nimB	-	vanY; vanT; vanW; vanZA; vanG gene cluster	-	cdeA
12S0045	RT078	ST11	blaAHM; blaR1; blaCDD-1	GyrB_S366V; GyrB_S416A	lsa; cplR	nimB	tet(40); tet(M)	vanY; vanT; vanW; vanZA	aadE	cdeA
12S0060	RT078	ST11	blaAHM; blaR1; blaCDD-1	GyrB_S366V; GyrB_S416A	cfr(C); erm(B); cplR	nimB	tet(M)	vanY; vanT; vanW; vanZA	aadE; ant(6)-Ia; aad9; aph(3')-IIIa; sat4	cdeA
12S0062	RT033	ST11	blaAHM; blaR1; blaCDD-1	GyrB_S366V; GyrB_S416A	cplR	nimB	-	vanY; vanT; vanW	-	cdeA
12S0064	RT033/FLI01	ST11	blaAHM; blaR1; blaCDD-1	GyrB_S366V; GyrB_S416A	cplR	nimB	-	vanY; vanT; vanW; vanZA	-	cdeA
12S0065	RT023	ST5	blaAHM; blaR1; blaCDD-1	-	cplR	nimB	-	vanY; vanT; vanW; vanZA; vanR; vanA-G	-	cdeA
12S0067	RT126	ST11	blaAHM; blaR1; blaCDD-1	GyrB_S366V; GyrB_S416A	lsa; cplR	nimB	tet(40); tet(M)	vanY; vanT; vanW; vanZA	aadE; ant(6)-Ia; aph(2'')-If; aph(3')-IIIa; sat4	cdeA
12S0068	RT033/FLI01	ST11	blaAHM; blaR1; blaCDD-1	GyrB_S366V; GyrB_S416A	cplR	nimB	tet(M)	vanY; vanT; vanW	-	cdeA
12S0072	RT045/FLI01	ST11	blaAHM; blaR1; blaCDD-1	GyrB_S366V; GyrB_S416A	mef(H)	nimB	-	vanY; vanT; vanW	-	cdeA
12S0078	RT033/FLI01	ST11	blaAHM; blaR1; blaCDD-1	GyrB_S366V; GyrB_S416A	cplR	nimB	-	vanY; vanT; vanW; vanZA	-	cdeA
12S0098	RT045/FLI01	ST11	blaAHM; blaR1; blaCDD-1	GyrB_S366V; GyrB_S416A	cplR; mef(H)	nimB	-	vanY; vanT; vanW	-	cdeA
12S0100	RT078	ST11	blaAHM; blaR1; blaCDD-1	GyrA_T82I; GyrB_S366V; GyrB_S416A	cplR	nimB	tet(40); tet(O/M/O)	vanY; vanT; vanW; vanZA	ant(6)-Ia; aph(3')-IIIa; npmA; sat4	cdeA
12S0101	RT033/FLI01	ST11	blaAHM; blaR1; blaCDD-1	GyrB_S366V; GyrB_S416A	cplR	nimB	-	vanY; vanT; vanW; vanZA	-	cdeA
12S0102	RT033	ST11	blaAHM; blaR1; blaCDD-1	GyrB_S366V; GyrB_S416A	lnu(C); cplR	nimB	-	vanY; vanT; vanW; vanZA	-	cdeA
12S0104	RT078	ST11	blaAHM; blaR1; blaCDD-1	GyrB_S366V; GyrB_S416A	erm(Q); cplR	nimB	tet(M)	vanY; vanT; vanW; vanZA	ant(6)-Ia; spw	cdeA
12S0105	RT078	ST11	blaAHM; blaR1; blaCDD-1	GyrB_S366V; GyrB_S416A	erm(Q); cplR	nimB	tet(M)	vanY; vanT; vanW; vanZA	ant(6)-Ia; spw	cdeA
12S0106	RT010	ST15	blaAHM; blaR1; blaCDD-2	-	cfr(C); erm(52); cplR	nimB	-	vanY; vanT; vanW; vanZA; vanG gene cluster	aadE	cdeA
12S0262	RT033	ST11	blaAHM; blaR1; blaCDD-1	GyrB_S366V; GyrB_S416A	cplR	nimB	-	vanY; vanT; vanW; vanZA	-	cdeA
12S0265	RT033	ST11	blaAHM; blaR1; blaCDD-1	GyrB_S366V; GyrB_S416A	cplR	nimB	-	vanY; vanT; vanW	-	cdeA
12S0335	RT078	ST11	blaAHM; blaR1; blaCDD-1	GyrA_T82I; GyrB_S366V; GyrB_S416A	lsa; cplR	nimB	tet(40); tet(M)	vanY; vanT; vanW; vanZA	aadE	cdeA
12S0337	RT033	ST11	blaAHM; blaR1; blaCDD-1	GyrB_S366V; GyrB_S416A	cplR	nimB	-	vanY; vanT; vanW	-	cdeA
12S0341	RT005	ST6	blaAHM; blaR1; blaCDD-1	-	cplR	nimB	-	vanY; vanT; vanW; vanS-Cd_T369I; vanG gene cluster	-	cdeA

## Sheet: Table S3.1
Table S3.1: Results AMRFinderPlus
Clostyper Analysis Report
Sample	aad9	aadE	ant(6)-Ia	aph(2'')-If	aph(3')-IIIa	blaAHM	blaCDD	blaCDD-1	blaCDD-2	blaR1	cfr(C)	erm(52)	erm(B)	erm(Q)	gyrA_T82I	gyrB_D426N	gyrB_I139R	gyrB_S366V	gyrB_S416A	gyrB_V130I	lnu(C)	lsa	npmA	sat4	spw	tet(40)	tet(M)	tet(O)	vanR	vanS-Cd_T369I
10S0035-D01	-	-	-	-	-	100	99.36	-	-	97.98	-	-	-	-	-	-	-	100	100	-	-	-	-	-	-	-	-	-	-	-
10S0036-D01	-	100	100	-	100	100	99.36	-	-	97.98	-	-	-	-	-	-	-	100	100	-	-	100	-	100	-	100	100	-	-	-
10S0037-D01	-	-	-	-	-	100	99.36	-	-	97.98	-	-	-	-	-	-	-	100	100	-	-	-	-	-	-	-	100	-	-	-
10S0039-D01	-	100	-	-	-	100	99.36	-	-	97.98	-	-	-	-	-	-	-	100	100	-	-	100	-	-	-	100	100	-	-	-
10S0040-D01	-	-	-	-	-	100	99.36	-	-	97.98	-	-	-	-	-	-	-	100	100	-	-	-	-	-	-	-	-	-	-	-
10S0041-D01	-	-	-	-	-	100	100	-	-	97.98	-	-	-	-	-	-	-	-	-	-	-	-	-	-	-	-	-	-	99.13	-
10S0042-D01	-	-	-	-	-	100	99.36	-	-	97.98	-	-	-	-	-	-	-	100	100	-	-	-	-	-	-	-	100	-	-	-
10S0043-D01	-	-	-	-	-	100	99.36	-	-	97.98	-	-	-	-	-	-	-	100	100	-	-	-	-	-	-	-	100	-	-	-
10S0050-D01	-	-	-	-	-	100	99.36	-	-	97.98	-	-	-	-	-	-	-	100	100	-	-	-	-	-	-	-	-	-	-	-
10S0051-D01	-	-	-	-	-	100	-	100	-	97.98	-	-	-	-	-	-	-	-	-	-	-	-	-	-	-	-	-	-	-	-
10S0093-D01	-	-	-	-	-	100	99.36	-	-	97.98	-	-	-	-	-	-	-	100	100	-	-	-	-	-	-	-	-	-	-	-
10S0094-D02	-	-	100	-	100	100	99.36	-	-	97.98	-	-	-	-	-	100	-	100	100	-	-	-	-	100	-	-	-	-	-	-
10S0098-D01	-	-	-	-	-	100	99.36	-	-	97.98	-	-	-	-	-	-	-	100	100	-	-	-	-	-	-	-	100	-	-	-
10S0099-D01	-	-	-	-	-	100	99.36	-	-	97.98	-	-	-	-	-	-	-	100	100	-	-	-	-	-	-	-	100	-	-	-
10S0100-D01	-	-	-	-	-	100	99.36	-	-	97.98	-	-	-	-	-	-	-	100	100	-	-	-	-	-	-	-	-	-	-	-
10S0114-D01	-	-	-	-	-	100	99.36	-	-	97.98	-	-	-	-	-	-	-	100	100	-	-	-	-	-	-	-	100	-	-	-
10S0117-D01	-	-	-	-	-	100	99.36	-	-	97.98	-	-	-	-	-	-	-	100	100	-	-	-	-	-	-	-	-	-	-	-
10S0120-D01	-	-	100	-	100	100	99.36	-	-	97.98	-	-	-	-	-	-	-	100	100	-	-	-	-	100	-	-	-	-	-	-
10S0121-D01	-	-	-	-	-	100	99.36	-	-	97.98	-	-	-	-	-	-	-	100	100	-	-	-	-	-	-	-	-	-	-	-
10S0122-D01	-	100	100	-	100	100	99.36	-	-	97.98	-	-	-	-	-	-	-	100	100	-	-	100	-	100	-	100	100	-	-	-
10S0124-D01	-	-	-	-	-	100	99.36	-	-	97.98	-	-	-	-	-	-	-	100	100	-	-	-	-	-	-	-	-	-	-	-
10S0126-D01	-	100	-	-	-	100	99.36	-	-	97.98	-	-	-	-	-	-	-	100	100	-	-	100	-	-	-	100	100	-	-	-
10S0127-D01	-	100	-	-	-	100	99.36	-	-	97.98	-	-	-	-	-	-	-	100	100	-	-	100	-	-	-	100	100	-	-	-
10S0128-D01	-	100	-	-	-	100	99.36	-	-	97.98	-	-	-	-	-	-	-	100	100	-	-	100	-	-	-	100	100	-	-	-
10S0165-D01	-	-	-	-	-	100	99.36	-	-	97.98	-	-	-	-	-	-	-	100	100	-	-	-	-	-	-	-	-	-	-	-
10S0166-D02	-	-	-	-	-	100	99.36	-	-	97.98	-	-	-	-	-	-	-	100	100	-	-	-	-	-	-	-	-	-	-	-
10S0168-D02	-	-	-	-	-	100	99.36	-	-	97.98	-	-	-	-	-	-	-	100	100	-	-	-	-	-	-	-	100	-	-	-
10S0169-D01	-	-	-	-	-	100	100	-	-	97.98	-	-	-	-	-	-	-	-	-	100	-	-	-	-	-	-	-	-	-	-
10S0170-D02	-	-	-	-	-	100	100	-	-	97.98	-	-	-	-	-	-	100	-	-	-	-	-	-	-	-	-	-	-	-	-
10S0175-D01	-	-	-	-	-	100	99.36	-	-	97.98	-	-	-	-	-	-	-	100	100	-	-	-	-	-	-	-	-	-	-	-
10S0179-D01	-	-	100	-	100	100	99.36	-	-	97.98	-	-	-	-	-	-	-	100	100	-	-	-	-	100	-	-	-	-	-	-
10S0180-D01	-	-	-	-	-	100	99.36	-	-	97.98	-	-	-	-	-	-	-	100	100	-	-	-	-	-	-	-	-	-	-	-
10S0181-D01	-	-	100	-	100	100	99.36	-	-	97.98	-	-	-	-	-	-	-	100	100	-	-	-	-	100	-	-	-	100	-	-
10S0182-D01	-	100	100	-	100	100	99.36	-	-	97.98	-	-	100	-	-	-	-	100	100	-	-	100	-	100	-	100	100	-	-	-
10S0183-D01	-	-	-	-	-	100	99.36	-	-	97.98	-	-	-	-	-	-	-	100	100	-	-	-	-	-	-	-	-	-	-	-
10S0185-D01	-	-	-	-	-	100	99.36	-	-	97.98	-	-	-	-	-	-	-	100	100	-	-	-	-	-	-	-	-	-	-	-
10S0186-D01	-	-	-	-	-	100	99.36	-	-	97.98	-	-	-	-	-	-	-	100	100	-	-	-	-	-	-	-	-	-	-	-
10S0187-D02	-	-	-	-	-	100	99.36	-	-	97.98	-	-	-	-	-	-	-	100	100	-	-	-	-	-	-	-	-	-	-	-
11S0002-D01	-	-	-	-	-	100	99.36	-	-	97.98	-	-	-	-	-	-	-	100	100	-	-	-	-	-	-	-	-	-	-	-
11S0010-D01	-	100	-	-	-	100	99.36	-	-	97.98	-	-	-	-	-	-	-	100	100	-	-	100	-	-	-	100	100	-	-	-
11S0027-D01	-	-	100	-	100	100	99.36	-	-	97.98	-	-	-	-	-	100	-	100	100	-	-	-	-	100	-	-	-	-	-	-
11S0028-D01	-	-	100	-	100	100	99.36	-	-	97.98	-	-	-	-	-	100	-	100	100	-	-	-	-	100	-	-	-	-	-	-
11S0030-D01	-	100	-	-	-	100	99.36	-	-	97.98	-	-	-	-	-	-	-	100	100	-	-	100	-	-	-	100	-	-	-	-
11S0033-D02	-	-	-	-	-	100	99.36	-	-	97.98	-	-	-	-	-	-	-	100	100	-	-	-	-	-	-	-	100	-	-	-
11S0034-D02	-	-	-	-	-	100	99.36	-	-	97.98	-	-	-	-	-	-	-	100	100	-	-	-	-	-	-	-	-	-	-	-
11S0036-D01	-	-	-	-	-	100	99.36	-	-	97.98	-	-	-	-	-	-	-	100	100	-	-	-	-	-	-	-	-	-	-	-
11S0038-D01	-	-	-	-	-	100	99.36	-	-	97.98	-	-	-	-	-	-	-	100	100	-	-	-	-	-	-	-	100	-	-	-
11S0046-D01	100	100	-	-	-	100	-	-	100	97.98	95.78	-	100	-	-	-	-	-	-	-	-	-	-	-	-	-	100	-	-	-
11S0049-D01	-	-	-	-	-	100	99.36	-	-	97.98	-	-	-	-	-	-	-	100	100	-	-	-	-	-	-	-	100	-	-	-
11S0074-D01	-	-	-	-	-	100	99.36	-	-	97.98	-	-	-	-	-	-	-	100	100	-	-	-	-	-	-	-	-	-	-	-
11S0076-D02	-	-	-	-	-	100	99.36	-	-	97.98	-	-	-	-	-	-	-	100	100	-	-	-	-	-	-	-	100	-	-	-
11S0077-D01	-	-	-	-	-	100	99.36	-	-	97.98	-	-	-	-	-	-	-	100	100	-	-	-	-	-	-	-	100	-	-	-
11S0078-D01	-	100	100	-	100	100	99.36	-	-	97.98	-	-	-	-	-	-	-	100	100	-	-	100	-	100	-	100	100	-	-	-
11S0087-D01	-	-	-	-	-	100	99.36	-	-	97.98	-	-	-	-	-	-	-	100	100	-	-	-	-	-	-	-	-	-	-	-
11S0089-D02	-	-	-	-	-	100	99.36	-	-	97.98	-	100	-	-	-	-	-	100	100	-	-	-	-	-	-	-	-	-	-	-
11S0090-D01	-	-	-	-	-	100	99.36	-	-	97.98	-	-	-	-	-	-	-	100	100	-	-	-	-	-	-	-	100	-	-	-
11S0092-D01	-	-	-	-	-	100	99.36	-	-	97.98	-	-	-	-	-	-	-	100	100	-	-	-	-	-	-	-	-	-	-	-
11S0094-D01	-	-	-	-	-	100	99.36	-	-	97.98	-	-	-	-	-	-	-	100	100	-	-	-	-	-	-	-	-	-	-	-
11S0095-D02	-	-	-	-	-	100	99.36	-	-	97.98	-	-	-	-	-	-	-	100	100	-	-	-	-	-	-	-	-	-	-	-
11S0098-D02	-	-	-	-	-	100	99.36	-	-	97.98	-	-	-	-	-	-	-	100	100	-	-	-	-	-	-	-	-	-	-	-
11S0099-D01	-	-	-	-	-	100	99.36	-	-	97.98	-	-	-	-	-	-	-	100	100	-	-	-	-	-	-	-	-	-	-	-
11S0111-D01	-	100	-	-	-	100	99.36	-	-	97.98	-	-	-	-	-	-	-	100	100	-	-	100	-	-	-	100	-	-	-	-
11S0114-D01	-	-	-	-	-	100	99.36	-	-	97.98	-	-	-	-	-	-	-	100	100	-	-	-	-	-	-	-	-	-	-	-
11S0115-D01	-	100	-	-	-	100	99.36	-	-	97.98	-	-	-	-	-	-	-	100	100	-	-	100	-	-	-	100	100	-	-	-
11S0118-D02	-	-	-	-	-	100	100	-	-	97.98	-	-	-	-	-	-	-	-	-	-	-	-	-	-	-	-	-	-	-	-
11S0119-D01	-	100	-	-	-	100	99.36	-	-	97.98	-	-	-	-	-	-	-	100	100	-	-	100	-	-	-	100	100	-	-	-
11S0120-D02	-	-	-	-	-	100	99.36	-	-	97.98	-	-	-	-	-	-	-	100	100	-	-	-	-	-	-	-	-	-	-	-
11S0121-D01	-	-	-	-	-	100	99.36	-	-	97.98	-	-	-	-	-	-	-	100	100	-	-	-	-	-	-	-	-	-	-	-
11S0122-D01	-	100	-	-	-	100	99.36	-	-	97.98	-	-	-	-	-	-	-	100	100	-	-	100	-	-	-	100	100	-	-	-
11S0126-D01	-	-	-	-	-	100	99.36	-	-	97.98	-	-	-	-	-	-	-	100	100	-	-	-	-	-	-	-	-	-	-	-
11S0127-D01	-	100	-	-	-	100	-	-	100	97.98	95.78	-	100	-	-	-	-	-	-	-	-	-	-	-	-	-	-	-	-	-
11S0134-D02	-	-	-	-	-	100	-	100	-	97.98	-	-	-	-	-	-	-	-	-	-	-	-	-	-	-	-	-	-	-	-
11S0135-D01	-	-	100	-	100	100	99.36	-	-	97.98	-	-	-	-	-	-	-	100	100	-	-	-	-	100	-	-	100	-	-	-
11S0136-D01	-	-	-	-	-	100	99.36	-	-	97.98	-	-	-	-	-	-	-	100	100	-	-	-	-	-	-	-	-	-	-	-
11S0137-D01	-	100	-	-	-	100	99.36	-	-	97.98	-	-	-	-	-	-	-	100	100	-	-	100	-	-	-	100	100	-	-	-
11S0139-D01	-	-	-	-	-	100	99.36	-	-	97.98	-	-	-	-	-	-	-	100	100	-	-	-	-	-	-	-	-	-	-	-
11S0140-D02	-	-	-	-	-	100	99.36	-	-	97.98	-	-	-	-	-	-	-	100	100	-	-	-	-	-	-	-	-	-	-	-
11S0164-D02	-	-	-	-	-	100	99.36	-	-	97.98	-	-	-	-	-	-	-	100	100	-	-	-	-	-	-	-	-	-	-	-
11S0306-D01	-	100	-	-	-	100	99.36	-	-	97.98	-	-	-	-	-	-	-	100	100	-	-	100	-	-	-	100	100	-	-	-
11S0309-D01	-	100	-	-	-	100	99.36	-	-	97.98	-	-	-	-	-	-	-	100	100	-	-	100	-	-	-	100	100	-	-	-
11S0310-D01	-	-	-	-	-	100	100	-	-	97.98	-	-	-	-	-	-	-	-	-	-	-	-	-	-	-	-	-	-	-	-
11S0311-D01	-	-	-	-	-	100	100	-	-	97.98	-	-	-	-	-	-	100	-	-	-	-	-	-	-	-	-	-	-	-	-
11S0312-D01	-	-	-	-	-	100	99.36	-	-	97.98	-	-	-	-	-	-	-	100	100	-	-	-	-	-	-	-	-	-	-	-
12S0019-D01	-	-	-	-	-	100	99.36	-	-	97.98	-	-	-	-	-	-	-	100	100	-	-	-	-	-	-	-	-	-	-	-
12S0036-D01	-	-	-	-	-	100	99.36	-	-	97.98	95.78	-	-	-	-	-	-	100	100	-	-	-	-	-	-	-	100	-	-	-
12S0037-D01	-	-	-	-	-	100	99.36	-	-	97.98	-	-	-	-	-	-	-	100	100	-	-	-	-	-	-	-	-	-	-	-
12S0043-D01	-	-	-	-	-	100	-	100	-	97.98	-	-	-	-	-	-	-	-	-	-	-	-	-	-	-	-	-	-	-	-
12S0045-D01	-	100	-	-	-	100	99.36	-	-	97.98	-	-	-	-	-	-	-	100	100	-	-	100	-	-	-	100	100	-	-	-
12S0060-D02	100	100	100	-	100	100	99.36	-	-	97.98	95.78	-	100	-	-	-	-	100	100	-	-	-	-	100	-	-	100	-	-	-
12S0062-D01	-	-	-	-	-	100	99.36	-	-	97.98	-	-	-	-	-	-	-	100	100	-	-	-	-	-	-	-	-	-	-	-
12S0064-D01	-	-	-	-	-	100	99.36	-	-	97.98	-	-	-	-	-	-	-	100	100	-	-	-	-	-	-	-	-	-	-	-
12S0065-D01	-	-	-	-	-	100	100	-	-	97.98	-	-	-	-	-	-	-	-	-	-	-	-	-	-	-	-	-	-	99.13	-
12S0067-D01	-	100	100	100	100	100	99.36	-	-	97.98	-	-	-	-	-	-	-	100	100	-	-	100	-	100	-	100	100	-	-	-
12S0068-D01	-	-	-	-	-	100	99.36	-	-	97.98	-	-	-	-	-	-	-	100	100	-	-	-	-	-	-	-	100	-	-	-
12S0072-D01	-	-	-	-	-	100	99.36	-	-	97.98	-	-	-	-	-	-	-	100	100	-	-	-	-	-	-	-	-	-	-	-
12S0078-D01	-	-	-	-	-	100	99.36	-	-	97.98	-	-	-	-	-	-	-	100	100	-	-	-	-	-	-	-	-	-	-	-
12S0098-D01	-	-	-	-	-	100	99.36	-	-	97.98	-	-	-	-	-	-	-	100	100	-	-	-	-	-	-	-	-	-	-	-
12S0100-D01	-	-	100	-	100	100	99.36	-	-	97.98	-	-	-	-	100	-	-	100	100	-	-	-	100	100	-	100	-	100	-	-
12S0101-D01	-	-	-	-	-	100	99.36	-	-	97.98	-	-	-	-	-	-	-	100	100	-	-	-	-	-	-	-	-	-	-	-
12S0102-D01	-	-	-	-	-	100	99.36	-	-	97.98	-	-	-	-	-	-	-	100	100	-	100	-	-	-	-	-	-	-	-	-
12S0104-D01	-	-	100	-	-	100	99.36	-	-	97.98	-	-	-	100	-	-	-	100	100	-	-	-	-	-	100	-	100	-	-	-
12S0105-D01	-	-	100	-	-	100	99.36	-	-	97.98	-	-	-	100	-	-	-	100	100	-	-	-	-	-	100	-	100	-	-	-
12S0106-D01	-	100	-	-	-	100	-	-	100	97.98	95.78	100	-	-	-	-	-	-	-	-	-	-	-	-	-	-	-	-	-	-
12S0262-D02	-	-	-	-	-	100	99.36	-	-	97.98	-	-	-	-	-	-	-	100	100	-	-	-	-	-	-	-	-	-	-	-
12S0265-D01	-	-	-	-	-	100	99.36	-	-	97.98	-	-	-	-	-	-	-	100	100	-	-	-	-	-	-	-	-	-	-	-
12S0335-D02	-	100	-	-	-	100	99.36	-	-	97.98	-	-	-	-	100	-	-	100	100	-	-	100	-	-	-	100	100	-	-	-
12S0337-D01	-	-	-	-	-	100	99.36	-	-	97.98	-	-	-	-	-	-	-	100	100	-	-	-	-	-	-	-	-	-	-	-
12S0341-D01	-	-	-	-	-	100	100	-	-	97.98	-	-	-	-	-	-	-	-	-	-	-	-	-	-	-	-	-	-	-	100

## Sheet: Table S3.2
Table S3.2: Results RGI + CARD
Clostyper Analysis Report
Sample	tet(40)	Clostridioides difficile cplR	vanY gene in vanG cluster	vanT gene in vanG cluster	vanY gene in vanF cluster	Clostridioides difficile nimB	vanW gene in vanI cluster	cdeA	tet(M)	aad(6)	SAT-4	APH(3')-IIIa	CDD-2	vanG	vanXY gene in vanG cluster	CDD-1	ErmB	mef(H)	tet(O)	APH(2'')-If	Erm(52)	ANT(6)-Ia	ErmQ	lnuC	npmA
10S0035-D01	-	100	85.3	54.07	73.38	100	129.76; 112.33	100	-	-	-	-	-	-	-	-	-	-	-	-	-	-	-	-	-
10S0036-D01	100	100	85.3	54.07	73.38	100	129.76; 112.33	100	100	109.42	100	100	-	-	-	-	-	-	-	-	-	-	-	-	-
10S0037-D01	-	100	85.3	54.07	73.38	100	112.33; 129.76	100	100	-	-	-	-	-	-	-	-	-	-	-	-	-	-	-	-
10S0039-D01	100	100	85.3	54.07	73.38	100	112.33; 129.76	100	100	-	-	-	-	-	-	-	-	-	-	-	-	-	-	-	-
10S0040-D01	-	100	85.3	54.07	73.38	100	129.76; 112.33	100	-	-	-	-	-	-	-	-	-	-	-	-	-	-	-	-	-
10S0041-D01	-	100	85.3	54.07; 100.00	73.38	100	131.10; 112.33	100	-	-	-	-	101.3	104.87	105.51	-	-	-	-	-	-	-	-	-	-
10S0042-D01	-	100	85.3	54.07	73.38	100	112.33; 129.76	100	100	-	-	-	-	-	-	-	-	-	-	-	-	-	-	-	-
10S0043-D01	-	100	85.3	54.07	73.38	100	112.33; 129.76	100	100	-	-	-	-	-	-	-	-	-	-	-	-	-	-	-	-
10S0050-D01	-	100	85.3	54.07	73.38	100	112.33; 129.76	100	-	-	-	-	-	-	-	-	-	-	-	-	-	-	-	-	-
10S0051-D01	-	100	85.3	100.00; 100.00; 54.07	73.38	100	112.33; 131.10	100	-	-	-	-	-	104.87; 104.87	105.51; 105.51	100	-	-	-	-	-	-	-	-	-
10S0093-D01	-	100	85.3	54.07	73.38	100	129.76; 112.33	100	-	-	-	-	-	-	-	-	-	-	-	-	-	-	-	-	-
10S0094-D02	-	100	85.3	54.07	73.38	100	129.76; 112.33	100	-	109.42	100	100	-	-	-	-	-	-	-	-	-	-	-	-	-
10S0098-D01	-	100	85.3	54.07	73.38	100	129.76; 112.33	100	100	-	-	-	-	-	-	-	-	-	-	-	-	-	-	-	-
10S0099-D01	-	100	85.3	54.07	73.38	100	112.33; 129.76	100	100	-	-	-	-	-	-	-	-	-	-	-	-	-	-	-	-
10S0100-D01	-	100	85.3	54.07	73.38	100	129.76; 112.33	100	-	-	-	-	-	-	-	-	-	-	-	-	-	-	-	-	-
10S0114-D01	-	100	85.3	54.07	73.38	100	129.76; 112.33	100	100	-	-	-	-	-	-	-	-	-	-	-	-	-	-	-	-
10S0117-D01	-	100	85.3	54.07	73.38	100	112.33; 129.76	100	-	-	-	-	-	-	-	-	-	-	-	-	-	-	-	-	-
10S0120-D01	-	100	85.3	54.07	73.38	100	112.33; 129.76	100	-	109.42	100	100	-	-	-	-	-	-	-	-	-	-	-	-	-
10S0121-D01	-	100	85.3	54.07	73.38	100	129.76; 112.33	100	-	-	-	-	-	-	-	-	-	-	-	-	-	-	-	-	-
10S0122-D01	100	100	85.3	54.07	73.38	100	112.33; 129.76	100	100	109.42	100	100	-	-	-	-	-	-	-	-	-	-	-	-	-
10S0124-D01	-	-	85.3	54.07	73.38	100	112.33; 129.76	100	-	-	-	-	-	-	-	-	-	-	-	-	-	-	-	-	-
10S0126-D01	100	100	85.3	54.07	73.38	100	112.33; 129.76	100	100	-	-	-	-	-	-	-	-	-	-	-	-	-	-	-	-
10S0127-D01	100	100	85.3	54.07	73.38	100	112.33; 129.76	100	100	-	-	-	-	-	-	-	-	-	-	-	-	-	-	-	-
10S0128-D01	100	100	85.3	54.07	73.38	100	129.76; 112.33	100	100	-	-	-	-	-	-	-	-	-	-	-	-	-	-	-	-
10S0165-D01	-	100	85.3	54.07	73.38	100	112.33; 129.76	100	-	-	-	-	-	-	-	-	-	-	-	-	-	-	-	-	-
10S0166-D02	-	100	85.3	54.07	73.38	100	129.76; 112.33	100	-	-	-	-	-	-	-	-	-	-	-	-	-	-	-	-	-
10S0168-D02	-	100	85.3	54.07	73.38	100	129.76; 112.33	100	100	-	-	-	-	-	-	-	-	-	-	-	-	-	-	-	-
10S0169-D01	-	100	85.3	54.07; 100.00	73.38	100	129.76; 112.33	100	-	-	-	-	-	104.87	105.51	101.6	-	-	-	-	-	-	-	-	-
10S0170-D02	-	100	85.3	54.07; 100.00	73.38	100	112.33; 131.10	100	-	-	-	-	-	104.87	105.51	101.6	-	-	-	-	-	-	-	-	-
10S0175-D01	-	100	85.3	54.07	73.38	100	129.76; 112.33	100	-	-	-	-	-	-	-	-	-	-	-	-	-	-	-	-	-
10S0179-D01	-	100	85.3	54.07	73.38	100	112.33; 129.76	100	-	109.42	100	100	-	-	-	-	-	-	-	-	-	-	-	-	-
10S0180-D01	-	-	85.3	54.07	73.38	100	112.33; 129.76	100	-	-	-	-	-	-	-	-	-	-	-	-	-	-	-	-	-
10S0181-D01	-	100	85.3	54.07	73.38	100	112.33; 129.76	100	-	109.42	100	100	-	-	-	-	-	-	100	-	-	-	-	-	-
10S0182-D01	100	100	85.3	54.07	73.38	100	129.76; 112.33	100	100	109.42	100	100	-	-	-	-	98.79	-	-	-	-	-	-	-	-
10S0183-D01	-	100	85.3	54.07	73.38	100	129.76; 112.33	100	-	-	-	-	-	-	-	-	-	-	-	-	-	-	-	-	-
10S0185-D01	-	-	85.3	54.07	73.38	100	112.33; 129.76	100	-	-	-	-	-	-	-	-	-	-	-	-	-	-	-	-	-
10S0186-D01	-	100	85.3	54.07	73.38	100	129.76; 112.33	100	-	-	-	-	-	-	-	-	-	-	-	-	-	-	-	-	-
10S0187-D02	-	100	85.3	54.07	73.38	100	129.76; 112.33	100	-	-	-	-	-	-	-	-	-	-	-	-	-	-	-	-	-
11S0002-D01	-	100	85.3	54.07	73.38	100	129.76; 112.33	100	-	-	-	-	-	-	-	-	-	-	-	-	-	-	-	-	-
11S0010-D01	100	100	85.3	54.07	73.38	100	112.33; 129.76	100	100	-	-	-	-	-	-	-	-	-	-	-	-	-	-	-	-
11S0027-D01	-	100	85.3	54.07	73.38	100	129.76; 112.33	100	-	109.42	100	100	-	-	-	-	-	-	-	-	-	-	-	-	-
11S0028-D01	-	100	85.3	54.07	73.38	100	112.33; 129.76	100	-	109.42	100	100	-	-	-	-	-	-	-	-	-	-	-	-	-
11S0030-D01	100	100	85.3	54.07	73.38	100	129.76; 112.33	100	-	-	-	-	-	-	-	-	-	-	-	-	-	-	-	-	-
11S0033-D02	-	100	85.3	54.07	73.38	100	112.33; 129.76	100	100	-	-	-	-	-	-	-	-	-	-	-	-	-	-	-	-
11S0034-D02	-	100	85.3	54.07	73.38	100	129.76; 112.33	100	-	-	-	-	-	-	-	-	-	-	-	-	-	-	-	-	-
11S0036-D01	-	100	85.3	54.07	73.38	100	129.76; 112.33	100	-	-	-	-	-	-	-	-	-	-	-	-	-	-	-	-	-
11S0038-D01	-	100	85.3	54.07	73.38	100	129.76; 112.33	100	100	-	-	-	-	-	-	-	-	-	-	-	-	-	-	-	-
11S0046-D01	-	100	85.3	54.07; 100.00	73.38	100	112.33; 131.10	100	100	-	-	-	100	104.87	105.51	-	98.79	-	-	-	-	-	-	-	-
11S0049-D01	-	100	85.3	54.07	73.38	100	129.76; 112.06	100	100	-	-	-	-	-	-	-	-	-	-	-	-	-	-	-	-
11S0074-D01	-	100	85.3	54.07	73.38	100	112.33; 129.76	100	-	-	-	-	-	-	-	-	-	-	-	-	-	-	-	-	-
11S0076-D02	-	-	85.3	54.07	73.38	100	129.76; 112.33	100	100	-	-	-	-	-	-	-	-	-	-	-	-	-	-	-	-
11S0077-D01	-	-	85.3	54.07	73.38	100	112.33; 129.76	100	100	-	-	-	-	-	-	-	-	-	-	-	-	-	-	-	-
11S0078-D01	100	100	85.3	54.07	73.38	100	129.76; 112.33	100	100	109.42	100	100	-	-	-	-	-	-	-	-	-	-	-	-	-
11S0087-D01	-	-	85.3	54.07	73.38	100	112.33; 129.76	100	-	-	-	-	-	-	-	-	-	-	-	-	-	-	-	-	-
11S0089-D02	-	100	85.3	54.07	73.38	100	112.33; 129.76	100	-	-	-	-	-	-	-	-	-	-	-	-	100	-	-	-	-
11S0090-D01	-	100	85.3	54.07	73.38	100	129.76; 112.33	100	100	-	-	-	-	-	-	-	-	-	-	-	-	-	-	-	-
11S0092-D01	-	100	85.3	54.07	73.38	100	112.33; 129.76	100	-	-	-	-	-	-	-	-	-	-	-	-	-	-	-	-	-
11S0094-D01	-	100	85.3	54.07	73.38	100	129.76; 112.33	100	-	-	-	-	-	-	-	-	-	-	-	-	-	-	-	-	-
11S0095-D02	-	100	85.3	54.07	73.38	100	112.33; 129.76	100	-	-	-	-	-	-	-	-	-	-	-	-	-	-	-	-	-
11S0098-D02	-	100	85.3	54.07	73.38	100	112.33; 129.76	100	-	-	-	-	-	-	-	-	-	-	-	-	-	-	-	-	-
11S0099-D01	-	100	85.3	54.07	73.38	100	112.33; 129.76	100	-	-	-	-	-	-	-	-	-	-	-	-	-	-	-	-	-
11S0111-D01	100	100	85.3	54.07	73.38	100	112.33; 129.76	100	-	-	-	-	-	-	-	-	-	-	-	-	-	-	-	-	-
11S0114-D01	-	100	85.3	54.07	73.38	100	129.76; 112.33	100	-	-	-	-	-	-	-	-	-	-	-	-	-	-	-	-	-
11S0115-D01	100	100	85.3	54.07	73.38	100	129.76; 112.33	100	100	-	-	-	-	-	-	-	-	-	-	-	-	-	-	-	-
11S0118-D02	-	100	85.3	100.00; 54.07	73.38	100	131.10; 112.33	100	-	-	-	-	101.3	104.87	105.51	-	-	-	-	-	-	-	-	-	-
11S0119-D01	100	100	85.3	54.07	73.38	100	129.76; 112.33	100	100	-	-	-	-	-	-	-	-	-	-	-	-	-	-	-	-
11S0120-D02	-	100	85.3	54.07	73.38	100	129.76; 112.33	100	-	-	-	-	-	-	-	-	-	-	-	-	-	-	-	-	-
11S0121-D01	-	-	85.3	54.07	73.38	100	129.76; 112.33	100	-	-	-	-	-	-	-	-	-	-	-	-	-	-	-	-	-
11S0122-D01	100	100	85.3	54.07	73.38	100	112.33; 129.76	100	100	-	-	-	-	-	-	-	-	-	-	-	-	-	-	-	-
11S0126-D01	-	-	85.3	54.07	73.38	100	112.33; 129.76	100	-	-	-	-	-	-	-	-	-	-	-	-	-	-	-	-	-
11S0127-D01	-	100	85.3	100.00; 54.07	73.38	100	131.10; 112.33	100	-	-	-	-	100	104.87	105.51	-	98.79	-	-	-	-	-	-	-	-
11S0134-D02	-	100	85.3	54.07; 100.00	73.38	100	112.33; 131.10	100	-	-	-	-	-	104.87	105.51	100	-	-	-	-	-	-	-	-	-
11S0135-D01	-	100	85.3	54.07	73.38	100	129.76; 112.33	100	100	109.42	100	100	-	-	-	-	-	-	-	-	-	-	-	-	-
11S0136-D01	-	100	85.3	54.07	73.38	100	129.76; 112.33	100	-	-	-	-	-	-	-	-	-	-	-	-	-	-	-	-	-
11S0137-D01	100	100	85.3	54.07	73.38	100	112.33; 129.76	100	100	-	-	-	-	-	-	-	-	-	-	-	-	-	-	-	-
11S0139-D01	-	100	85.3	54.07	73.38	100	129.76; 112.33	100	-	-	-	-	-	-	-	-	-	-	-	-	-	-	-	-	-
11S0140-D02	-	100	85.3	54.07	73.38	100	112.33; 129.76	100	-	-	-	-	-	-	-	-	-	-	-	-	-	-	-	-	-
11S0164-D02	-	100	85.3	54.07	73.38	100	129.76; 112.33	100	-	-	-	-	-	-	-	-	-	-	-	-	-	-	-	-	-
11S0306-D01	100	100	85.3	54.07	73.38	100	129.76; 112.33	100	100	-	-	-	-	-	-	-	-	-	-	-	-	-	-	-	-
11S0309-D01	100	100	85.3	54.07	73.38	100	129.76; 112.33	100	100	-	-	-	-	-	-	-	-	-	-	-	-	-	-	-	-
11S0310-D01	-	100	85.3	100.00; 54.07	73.38	100	131.10; 112.33	100	-	-	-	-	-	104.87	105.51	101.6	-	-	-	-	-	-	-	-	-
11S0311-D01	-	100	85.3	100.00; 54.07	73.38; 28.67	100	131.10; 112.33	100	-	-	-	-	-	104.87	49.21	101.6	-	-	-	-	-	-	-	-	-
11S0312-D01	-	100	85.3	54.07	73.38	100	112.33; 129.76	100	-	-	-	-	-	-	-	-	-	-	-	-	-	-	-	-	-
12S0019-D01	-	100	85.3	54.07	73.38	100	129.76; 112.33	100	-	-	-	-	-	-	-	-	-	-	-	-	-	-	-	-	-
12S0036-D01	-	100	85.3	54.07	73.38	100	112.33; 129.76	100	100	-	-	-	-	-	-	-	-	-	-	-	-	-	-	-	-
12S0037-D01	-	100	85.3	54.07	73.38	100	112.33; 129.76	100	-	-	-	-	-	-	-	-	-	-	-	-	-	-	-	-	-
12S0043-D01	-	100	85.3	100.00; 54.07	73.38	100	112.33; 131.10	100	-	-	-	-	-	104.87	105.51	100	-	-	-	-	-	-	-	-	-
12S0045-D01	100	100	85.3	54.07	73.38	100	112.33; 129.76	100	100	-	-	-	-	-	-	-	-	-	-	-	-	-	-	-	-
12S0060-D02	-	100	85.3	54.07	73.38	100	129.76; 112.33	100	100	109.42	100	100	-	-	-	-	98.79	-	-	-	-	-	-	-	-
12S0062-D01	-	100	85.3	54.07	73.38	100	129.76; 112.33	100	-	-	-	-	-	-	-	-	-	-	-	-	-	-	-	-	-
12S0064-D01	-	100	85.3	54.07	73.38	100	129.76; 112.33	100	-	-	-	-	-	-	-	-	-	-	-	-	-	-	-	-	-
12S0065-D01	-	100	85.3	54.07	73.38	100	131.10; 112.33	100	-	-	-	-	-	-	-	100	-	-	-	-	-	-	-	-	-
12S0067-D01	100	100	85.3	54.07	73.38	100	129.76; 112.33	100	100	109.42	100	100	-	-	-	-	-	-	-	100	-	-	-	-	-
12S0068-D01	-	100	85.3	54.07	73.38	100	129.76; 112.33	100	100	-	-	-	-	-	-	-	-	-	-	-	-	-	-	-	-
12S0072-D01	-	-	85.3	54.07	73.38	100	129.76; 88.47	100	-	-	-	-	-	-	-	-	-	213.76	-	-	-	-	-	-	-
12S0078-D01	-	100	85.3	54.07	73.38	100	129.76; 112.33	100	-	-	-	-	-	-	-	-	-	-	-	-	-	-	-	-	-
12S0098-D01	-	100	85.3	54.07	73.38	100	129.76; 112.33	100	-	-	-	-	-	-	-	-	-	377.98	-	-	-	-	-	-	-
12S0100-D01	100	100	85.3	54.07	73.38	100	112.33; 129.76	100	-	109.42	100	100	-	-	-	-	-	-	100	-	-	-	-	-	100
12S0101-D01	-	100	85.3	54.07	73.38	100	112.33; 129.76	100	-	-	-	-	-	-	-	-	-	-	-	-	-	-	-	-	-
12S0102-D01	-	100	85.3	54.07	73.38	100	129.76; 112.33	100	-	-	-	-	-	-	-	-	-	-	-	-	-	-	-	100	-
12S0104-D01	-	100	85.3	54.07	73.38	100	112.33; 129.76	100	100	-	-	-	-	-	-	-	-	-	-	-	-	100	100	-	-
12S0105-D01	-	100	85.3	54.07	73.38	100	112.33; 129.76	100	100	-	-	-	-	-	-	-	-	-	-	-	-	100	100	-	-
12S0106-D01	-	100	85.3	100.00; 100.00; 54.07	73.38	100	112.33; 131.10	100	-	-	-	-	100	104.87; 104.87	105.51; 105.51	-	-	-	-	-	100	-	-	-	-
12S0262-D02	-	100	85.3	54.07	73.38	100	129.76; 112.33	100	-	-	-	-	-	-	-	-	-	-	-	-	-	-	-	-	-
12S0265-D01	-	100	85.3	54.07	73.38	100	129.76; 112.33	100	-	-	-	-	-	-	-	-	-	-	-	-	-	-	-	-	-
12S0335-D02	100	100	85.3	54.07	73.38	100	129.76; 112.33	100	100	-	-	-	-	-	-	-	-	-	-	-	-	-	-	-	-
12S0337-D01	-	100	85.3	54.07	73.38	100	129.76; 112.33	100	-	-	-	-	-	-	-	-	-	-	-	-	-	-	-	-	-
12S0341-D01	-	100	85.3	100.00; 54.07	73.38	100	129.76; 112.33	100	-	-	-	-	-	104.87	105.51	101.6	-	-	-	-	-	-	-	-	-

## Sheet: Table S3.3
Table S3.3: ResultsABRicate + NCBI
Clostyper Analysis Report
Sample	No. of genes	aad9	aadE	ant(6)-Ia	aph(2'')-If	aph(3')-IIIa	blaCDD-1	blaCDD-2	cfr(C)	erm(52)	erm(B)	erm(Q)	lnu(C)	npmA	sat4	spw	tet(40)	tet(M)	tet(O)	tet(O/M/O)
10S0035-D01	1	.	.	.	.	.	99.68	.	.	.	.	.	.	.	.	.	.	.	.	.
10S0036-D01	7	.	100	100	.	100	99.68	.	.	.	.	.	.	.	100	.	100	100	.	.
10S0037-D01	2	.	.	.	.	.	99.68	.	.	.	.	.	.	.	.	.	.	100	.	.
10S0039-D01	4	.	100	.	.	.	99.68	.	.	.	.	.	.	.	.	.	100	100	.	.
10S0040-D01	1	.	.	.	.	.	99.68	.	.	.	.	.	.	.	.	.	.	.	.	.
10S0041-D01	1	.	.	.	.	.	.	100	.	.	.	.	.	.	.	.	.	.	.	.
10S0042-D01	2	.	.	.	.	.	99.68	.	.	.	.	.	.	.	.	.	.	100	.	.
10S0043-D01	2	.	.	.	.	.	99.68	.	.	.	.	.	.	.	.	.	.	100	.	.
10S0050-D01	1	.	.	.	.	.	99.68	.	.	.	.	.	.	.	.	.	.	.	.	.
10S0051-D01	1	.	.	.	.	.	100	.	.	.	.	.	.	.	.	.	.	.	.	.
10S0093-D01	1	.	.	.	.	.	99.68	.	.	.	.	.	.	.	.	.	.	.	.	.
10S0094-D02	4	.	.	100	.	100	99.68	.	.	.	.	.	.	.	100	.	.	.	.	.
10S0098-D01	2	.	.	.	.	.	99.68	.	.	.	.	.	.	.	.	.	.	100	.	.
10S0099-D01	2	.	.	.	.	.	99.68	.	.	.	.	.	.	.	.	.	.	100	.	.
10S0100-D01	1	.	.	.	.	.	99.68	.	.	.	.	.	.	.	.	.	.	.	.	.
10S0114-D01	2	.	.	.	.	.	99.68	.	.	.	.	.	.	.	.	.	.	100	.	.
10S0117-D01	1	.	.	.	.	.	99.68	.	.	.	.	.	.	.	.	.	.	.	.	.
10S0120-D01	4	.	.	100	.	100	99.68	.	.	.	.	.	.	.	100	.	.	.	.	.
10S0121-D01	1	.	.	.	.	.	99.68	.	.	.	.	.	.	.	.	.	.	.	.	.
10S0122-D01	7	.	100	100	.	100	99.68	.	.	.	.	.	.	.	100	.	100	100	.	.
10S0124-D01	1	.	.	.	.	.	99.68	.	.	.	.	.	.	.	.	.	.	.	.	.
10S0126-D01	4	.	100	.	.	.	99.68	.	.	.	.	.	.	.	.	.	100	100	.	.
10S0127-D01	4	.	100	.	.	.	99.68	.	.	.	.	.	.	.	.	.	100	100	.	.
10S0128-D01	4	.	100	.	.	.	99.68	.	.	.	.	.	.	.	.	.	100	100	.	.
10S0165-D01	1	.	.	.	.	.	99.68	.	.	.	.	.	.	.	.	.	.	.	.	.
10S0166-D02	1	.	.	.	.	.	99.68	.	.	.	.	.	.	.	.	.	.	.	.	.
10S0168-D02	2	.	.	.	.	.	99.68	.	.	.	.	.	.	.	.	.	.	100	.	.
10S0169-D01	1	.	.	.	.	.	100	.	.	.	.	.	.	.	.	.	.	.	.	.
10S0170-D02	1	.	.	.	.	.	100	.	.	.	.	.	.	.	.	.	.	.	.	.
10S0175-D01	1	.	.	.	.	.	99.68	.	.	.	.	.	.	.	.	.	.	.	.	.
10S0179-D01	4	.	.	100	.	100	99.68	.	.	.	.	.	.	.	100	.	.	.	.	.
10S0180-D01	1	.	.	.	.	.	99.68	.	.	.	.	.	.	.	.	.	.	.	.	.
10S0181-D01	5	.	.	100	.	100	99.68	.	.	.	.	.	.	.	100	.	.	.	100	.
10S0182-D01	8	.	100	100	.	100	99.68	.	.	.	100	.	.	.	100	.	100	100	.	.
10S0183-D01	1	.	.	.	.	.	99.68	.	.	.	.	.	.	.	.	.	.	.	.	.
10S0185-D01	1	.	.	.	.	.	99.68	.	.	.	.	.	.	.	.	.	.	.	.	.
10S0186-D01	1	.	.	.	.	.	99.68	.	.	.	.	.	.	.	.	.	.	.	.	.
10S0187-D02	1	.	.	.	.	.	99.68	.	.	.	.	.	.	.	.	.	.	.	.	.
11S0002-D01	1	.	.	.	.	.	99.68	.	.	.	.	.	.	.	.	.	.	.	.	.
11S0010-D01	4	.	100	.	.	.	99.68	.	.	.	.	.	.	.	.	.	100	100	.	.
11S0027-D01	4	.	.	100	.	100	99.68	.	.	.	.	.	.	.	100	.	.	.	.	.
11S0028-D01	4	.	.	100	.	100	99.68	.	.	.	.	.	.	.	100	.	.	.	.	.
11S0030-D01	3	.	100	.	.	.	99.68	.	.	.	.	.	.	.	.	.	100	.	.	.
11S0033-D02	2	.	.	.	.	.	99.68	.	.	.	.	.	.	.	.	.	.	100	.	.
11S0034-D02	1	.	.	.	.	.	99.68	.	.	.	.	.	.	.	.	.	.	.	.	.
11S0036-D01	1	.	.	.	.	.	99.68	.	.	.	.	.	.	.	.	.	.	.	.	.
11S0038-D01	2	.	.	.	.	.	99.68	.	.	.	.	.	.	.	.	.	.	100	.	.
11S0046-D01	6	100	100	.	.	.	.	100	94.3	.	100	.	.	.	.	.	.	100	.	.
11S0049-D01	2	.	.	.	.	.	99.68	.	.	.	.	.	.	.	.	.	.	100	.	.
11S0074-D01	1	.	.	.	.	.	99.68	.	.	.	.	.	.	.	.	.	.	.	.	.
11S0076-D02	2	.	.	.	.	.	99.68	.	.	.	.	.	.	.	.	.	.	100	.	.
11S0077-D01	2	.	.	.	.	.	99.68	.	.	.	.	.	.	.	.	.	.	100	.	.
11S0078-D01	7	.	100	100	.	100	99.68	.	.	.	.	.	.	.	100	.	100	100	.	.
11S0087-D01	1	.	.	.	.	.	99.68	.	.	.	.	.	.	.	.	.	.	.	.	.
11S0089-D02	2	.	.	.	.	.	99.68	.	.	100	.	.	.	.	.	.	.	.	.	.
11S0090-D01	2	.	.	.	.	.	99.68	.	.	.	.	.	.	.	.	.	.	100	.	.
11S0092-D01	1	.	.	.	.	.	99.68	.	.	.	.	.	.	.	.	.	.	.	.	.
11S0094-D01	1	.	.	.	.	.	99.68	.	.	.	.	.	.	.	.	.	.	.	.	.
11S0095-D02	1	.	.	.	.	.	99.68	.	.	.	.	.	.	.	.	.	.	.	.	.
11S0098-D02	1	.	.	.	.	.	99.68	.	.	.	.	.	.	.	.	.	.	.	.	.
11S0099-D01	1	.	.	.	.	.	99.68	.	.	.	.	.	.	.	.	.	.	.	.	.
11S0111-D01	3	.	100	.	.	.	99.68	.	.	.	.	.	.	.	.	.	100	.	.	.
11S0114-D01	1	.	.	.	.	.	99.68	.	.	.	.	.	.	.	.	.	.	.	.	.
11S0115-D01	4	.	100	.	.	.	99.68	.	.	.	.	.	.	.	.	.	100	100	.	.
11S0118-D02	1	.	.	.	.	.	.	100	.	.	.	.	.	.	.	.	.	.	.	.
11S0119-D01	4	.	100	.	.	.	99.68	.	.	.	.	.	.	.	.	.	100	100	.	.
11S0120-D02	1	.	.	.	.	.	99.68	.	.	.	.	.	.	.	.	.	.	.	.	.
11S0121-D01	1	.	.	.	.	.	99.68	.	.	.	.	.	.	.	.	.	.	.	.	.
11S0122-D01	4	.	100	.	.	.	99.68	.	.	.	.	.	.	.	.	.	100	100	.	.
11S0126-D01	1	.	.	.	.	.	99.68	.	.	.	.	.	.	.	.	.	.	.	.	.
11S0127-D01	4	.	100	.	.	.	.	100	94.3	.	100	.	.	.	.	.	.	.	.	.
11S0134-D02	1	.	.	.	.	.	100	.	.	.	.	.	.	.	.	.	.	.	.	.
11S0135-D01	5	.	.	100	.	100	99.68	.	.	.	.	.	.	.	100	.	.	100	.	.
11S0136-D01	1	.	.	.	.	.	99.68	.	.	.	.	.	.	.	.	.	.	.	.	.
11S0137-D01	4	.	100	.	.	.	99.68	.	.	.	.	.	.	.	.	.	100	100	.	.
11S0139-D01	1	.	.	.	.	.	99.68	.	.	.	.	.	.	.	.	.	.	.	.	.
11S0140-D02	1	.	.	.	.	.	99.68	.	.	.	.	.	.	.	.	.	.	.	.	.
11S0164-D02	1	.	.	.	.	.	99.68	.	.	.	.	.	.	.	.	.	.	.	.	.
11S0306-D01	4	.	100	.	.	.	99.68	.	.	.	.	.	.	.	.	.	100	100	.	.
11S0309-D01	4	.	100	.	.	.	99.68	.	.	.	.	.	.	.	.	.	100	100	.	.
11S0310-D01	1	.	.	.	.	.	100	.	.	.	.	.	.	.	.	.	.	.	.	.
11S0311-D01	1	.	.	.	.	.	100	.	.	.	.	.	.	.	.	.	.	.	.	.
11S0312-D01	1	.	.	.	.	.	99.68	.	.	.	.	.	.	.	.	.	.	.	.	.
12S0019-D01	1	.	.	.	.	.	99.68	.	.	.	.	.	.	.	.	.	.	.	.	.
12S0036-D01	3	.	.	.	.	.	99.68	.	94.3	.	.	.	.	.	.	.	.	100	.	.
12S0037-D01	1	.	.	.	.	.	99.68	.	.	.	.	.	.	.	.	.	.	.	.	.
12S0043-D01	1	.	.	.	.	.	100	.	.	.	.	.	.	.	.	.	.	.	.	.
12S0045-D01	4	.	100	.	.	.	99.68	.	.	.	.	.	.	.	.	.	100	100	.	.
12S0060-D02	9	100	100	100	.	100	99.68	.	94.3	.	100	.	.	.	100	.	.	100	.	.
12S0062-D01	1	.	.	.	.	.	99.68	.	.	.	.	.	.	.	.	.	.	.	.	.
12S0064-D01	1	.	.	.	.	.	99.68	.	.	.	.	.	.	.	.	.	.	.	.	.
12S0065-D01	1	.	.	.	.	.	100	.	.	.	.	.	.	.	.	.	.	.	.	.
12S0067-D01	8	.	100	100	100	100	99.68	.	.	.	.	.	.	.	100	.	100	100	.	.
12S0068-D01	2	.	.	.	.	.	99.68	.	.	.	.	.	.	.	.	.	.	100	.	.
12S0072-D01	1	.	.	.	.	.	99.68	.	.	.	.	.	.	.	.	.	.	.	.	.
12S0078-D01	1	.	.	.	.	.	99.68	.	.	.	.	.	.	.	.	.	.	.	.	.
12S0098-D01	1	.	.	.	.	.	99.68	.	.	.	.	.	.	.	.	.	.	.	.	.
12S0100-D01	7	.	.	100	.	100	99.68	.	.	.	.	.	.	100	100	.	100	.	.	99.84
12S0101-D01	1	.	.	.	.	.	99.68	.	.	.	.	.	.	.	.	.	.	.	.	.
12S0102-D01	2	.	.	.	.	.	99.68	.	.	.	.	.	100	.	.	.	.	.	.	.
12S0104-D01	5	.	.	100	.	.	99.68	.	.	.	.	100	.	.	.	100	.	100	.	.
12S0105-D01	5	.	.	100	.	.	99.68	.	.	.	.	100	.	.	.	100	.	100	.	.
12S0106-D01	4	.	100	.	.	.	.	100	94.3	100	.	.	.	.	.	.	.	.	.	.
12S0262-D02	1	.	.	.	.	.	99.68	.	.	.	.	.	.	.	.	.	.	.	.	.
12S0265-D01	1	.	.	.	.	.	99.68	.	.	.	.	.	.	.	.	.	.	.	.	.
12S0335-D02	4	.	100	.	.	.	99.68	.	.	.	.	.	.	.	.	.	100	100	.	.
12S0337-D01	1	.	.	.	.	.	99.68	.	.	.	.	.	.	.	.	.	.	.	.	.
12S0341-D01	1	.	.	.	.	.	100	.	.	.	.	.	.	.	.	.	.	.	.	.

## Sheet: Table S3.4
Table S3.4: ResultsABRicate + CARD
Clostyper Analysis Report
Sample	No. of genes	ANT(6)-Ia	APH(2'')-If	APH(3')-IIIa	CDD-1	CDD-2	Clostridioides_difficile_cplR	Clostridioides_difficile_nimB	Erm(52)	ErmB	ErmQ	SAT-4	aad(6)	cdeA	lnuC	npmA	tet(40)	tet(M)	tet(O)	tet(O/M/O)
10S0035-D01	4	.	.	.	99.68	.	100	100	.	.	.	.	.	100	.	.	.	.	.	.
10S0036-D01	9	.	.	100	99.68	.	100	100	.	.	.	100	100	100	.	.	100	100	.	.
10S0037-D01	5	.	.	.	99.68	.	100	100	.	.	.	.	.	100	.	.	.	100	.	.
10S0039-D01	6	.	.	.	99.68	.	100	100	.	.	.	.	.	100	.	.	100	100	.	.
10S0040-D01	4	.	.	.	99.68	.	100	100	.	.	.	.	.	100	.	.	.	.	.	.
10S0041-D01	4	.	.	.	.	100	100	100	.	.	.	.	.	100	.	.	.	.	.	.
10S0042-D01	5	.	.	.	99.68	.	100	100	.	.	.	.	.	100	.	.	.	100	.	.
10S0043-D01	5	.	.	.	99.68	.	100	100	.	.	.	.	.	100	.	.	.	100	.	.
10S0050-D01	4	.	.	.	99.68	.	100	100	.	.	.	.	.	100	.	.	.	.	.	.
10S0051-D01	4	.	.	.	100	.	100	100	.	.	.	.	.	100	.	.	.	.	.	.
10S0093-D01	4	.	.	.	99.68	.	100	100	.	.	.	.	.	100	.	.	.	.	.	.
10S0094-D02	7	.	.	100	99.68	.	100	100	.	.	.	100	100	100	.	.	.	.	.	.
10S0098-D01	5	.	.	.	99.68	.	100	100	.	.	.	.	.	100	.	.	.	100	.	.
10S0099-D01	5	.	.	.	99.68	.	100	100	.	.	.	.	.	100	.	.	.	100	.	.
10S0100-D01	4	.	.	.	99.68	.	100	100	.	.	.	.	.	100	.	.	.	.	.	.
10S0114-D01	5	.	.	.	99.68	.	100	100	.	.	.	.	.	100	.	.	.	100	.	.
10S0117-D01	4	.	.	.	99.68	.	100	100	.	.	.	.	.	100	.	.	.	.	.	.
10S0120-D01	7	.	.	100	99.68	.	100	100	.	.	.	100	100	100	.	.	.	.	.	.
10S0121-D01	4	.	.	.	99.68	.	100	100	.	.	.	.	.	100	.	.	.	.	.	.
10S0122-D01	9	.	.	100	99.68	.	100	100	.	.	.	100	100	100	.	.	100	100	.	.
10S0124-D01	4	.	.	.	99.68	.	99.94	100	.	.	.	.	.	100	.	.	.	.	.	.
10S0126-D01	6	.	.	.	99.68	.	100	100	.	.	.	.	.	100	.	.	100	100	.	.
10S0127-D01	6	.	.	.	99.68	.	100	100	.	.	.	.	.	100	.	.	100	100	.	.
10S0128-D01	6	.	.	.	99.68	.	100	100	.	.	.	.	.	100	.	.	100	100	.	.
10S0165-D01	4	.	.	.	99.68	.	100	100	.	.	.	.	.	100	.	.	.	.	.	.
10S0166-D02	4	.	.	.	99.68	.	100	100	.	.	.	.	.	100	.	.	.	.	.	.
10S0168-D02	5	.	.	.	99.68	.	100	100	.	.	.	.	.	100	.	.	.	100	.	.
10S0169-D01	4	.	.	.	100	.	100	100	.	.	.	.	.	100	.	.	.	.	.	.
10S0170-D02	4	.	.	.	100	.	100	100	.	.	.	.	.	100	.	.	.	.	.	.
10S0175-D01	4	.	.	.	99.68	.	100	100	.	.	.	.	.	100	.	.	.	.	.	.
10S0179-D01	7	.	.	100	99.68	.	100	100	.	.	.	100	100	100	.	.	.	.	.	.
10S0180-D01	4	.	.	.	99.68	.	99.94	100	.	.	.	.	.	100	.	.	.	.	.	.
10S0181-D01	8	.	.	100	99.68	.	100	100	.	.	.	100	100	100	.	.	.	.	100	.
10S0182-D01	10	.	.	100	99.68	.	100	100	.	99.87	.	100	100	100	.	.	100	100	.	.
10S0183-D01	4	.	.	.	99.68	.	100	100	.	.	.	.	.	100	.	.	.	.	.	.
10S0185-D01	4	.	.	.	99.68	.	99.94	100	.	.	.	.	.	100	.	.	.	.	.	.
10S0186-D01	4	.	.	.	99.68	.	100	100	.	.	.	.	.	100	.	.	.	.	.	.
10S0187-D02	4	.	.	.	99.68	.	100	100	.	.	.	.	.	100	.	.	.	.	.	.
11S0002-D01	4	.	.	.	99.68	.	100	100	.	.	.	.	.	100	.	.	.	.	.	.
11S0010-D01	6	.	.	.	99.68	.	100	100	.	.	.	.	.	100	.	.	100	100	.	.
11S0027-D01	7	.	.	100	99.68	.	100	100	.	.	.	100	100	100	.	.	.	.	.	.
11S0028-D01	7	.	.	100	99.68	.	100	100	.	.	.	100	100	100	.	.	.	.	.	.
11S0030-D01	5	.	.	.	99.68	.	100	100	.	.	.	.	.	100	.	.	100	.	.	.
11S0033-D02	5	.	.	.	99.68	.	100	100	.	.	.	.	.	100	.	.	.	100	.	.
11S0034-D02	4	.	.	.	99.68	.	100	100	.	.	.	.	.	100	.	.	.	.	.	.
11S0036-D01	4	.	.	.	99.68	.	100	100	.	.	.	.	.	100	.	.	.	.	.	.
11S0038-D01	5	.	.	.	99.68	.	100	100	.	.	.	.	.	100	.	.	.	100	.	.
11S0046-D01	6	.	.	.	.	100	100	100	.	99.87	.	.	.	100	.	.	.	100	.	.
11S0049-D01	5	.	.	.	99.68	.	100	100	.	.	.	.	.	100	.	.	.	100	.	.
11S0074-D01	4	.	.	.	99.68	.	100	100	.	.	.	.	.	100	.	.	.	.	.	.
11S0076-D02	5	.	.	.	99.68	.	99.94	100	.	.	.	.	.	100	.	.	.	100	.	.
11S0077-D01	5	.	.	.	99.68	.	99.94	100	.	.	.	.	.	100	.	.	.	100	.	.
11S0078-D01	9	.	.	100	99.68	.	100	100	.	.	.	100	100	100	.	.	100	100	.	.
11S0087-D01	4	.	.	.	99.68	.	99.94	100	.	.	.	.	.	100	.	.	.	.	.	.
11S0089-D02	5	.	.	.	99.68	.	100	100	100	.	.	.	.	100	.	.	.	.	.	.
11S0090-D01	5	.	.	.	99.68	.	100	100	.	.	.	.	.	100	.	.	.	100	.	.
11S0092-D01	4	.	.	.	99.68	.	100	100	.	.	.	.	.	100	.	.	.	.	.	.
11S0094-D01	4	.	.	.	99.68	.	100	100	.	.	.	.	.	100	.	.	.	.	.	.
11S0095-D02	4	.	.	.	99.68	.	100	100	.	.	.	.	.	100	.	.	.	.	.	.
11S0098-D02	4	.	.	.	99.68	.	100	100	.	.	.	.	.	100	.	.	.	.	.	.
11S0099-D01	4	.	.	.	99.68	.	100	100	.	.	.	.	.	100	.	.	.	.	.	.
11S0111-D01	5	.	.	.	99.68	.	100	100	.	.	.	.	.	100	.	.	100	.	.	.
11S0114-D01	4	.	.	.	99.68	.	100	100	.	.	.	.	.	100	.	.	.	.	.	.
11S0115-D01	6	.	.	.	99.68	.	100	100	.	.	.	.	.	100	.	.	100	100	.	.
11S0118-D02	4	.	.	.	.	100	100	100	.	.	.	.	.	100	.	.	.	.	.	.
11S0119-D01	6	.	.	.	99.68	.	100	100	.	.	.	.	.	100	.	.	100	100	.	.
11S0120-D02	4	.	.	.	99.68	.	100	100	.	.	.	.	.	100	.	.	.	.	.	.
11S0121-D01	4	.	.	.	99.68	.	99.94	100	.	.	.	.	.	100	.	.	.	.	.	.
11S0122-D01	6	.	.	.	99.68	.	100	100	.	.	.	.	.	100	.	.	100	100	.	.
11S0126-D01	4	.	.	.	99.68	.	99.94	100	.	.	.	.	.	100	.	.	.	.	.	.
11S0127-D01	5	.	.	.	.	100	100	100	.	99.87	.	.	.	100	.	.	.	.	.	.
11S0134-D02	4	.	.	.	100	.	100	100	.	.	.	.	.	100	.	.	.	.	.	.
11S0135-D01	8	.	.	100	99.68	.	100	100	.	.	.	100	100	100	.	.	.	100	.	.
11S0136-D01	4	.	.	.	99.68	.	100	100	.	.	.	.	.	100	.	.	.	.	.	.
11S0137-D01	6	.	.	.	99.68	.	100	100	.	.	.	.	.	100	.	.	100	100	.	.
11S0139-D01	4	.	.	.	99.68	.	100	100	.	.	.	.	.	100	.	.	.	.	.	.
11S0140-D02	4	.	.	.	99.68	.	100	100	.	.	.	.	.	100	.	.	.	.	.	.
11S0164-D02	4	.	.	.	99.68	.	100	100	.	.	.	.	.	100	.	.	.	.	.	.
11S0306-D01	6	.	.	.	99.68	.	100	100	.	.	.	.	.	100	.	.	100	100	.	.
11S0309-D01	6	.	.	.	99.68	.	100	100	.	.	.	.	.	100	.	.	100	100	.	.
11S0310-D01	4	.	.	.	100	.	100	100	.	.	.	.	.	100	.	.	.	.	.	.
11S0311-D01	4	.	.	.	100	.	100	100	.	.	.	.	.	100	.	.	.	.	.	.
11S0312-D01	4	.	.	.	99.68	.	100	100	.	.	.	.	.	100	.	.	.	.	.	.
12S0019-D01	4	.	.	.	99.68	.	100	100	.	.	.	.	.	100	.	.	.	.	.	.
12S0036-D01	5	.	.	.	99.68	.	100	100	.	.	.	.	.	100	.	.	.	100	.	.
12S0037-D01	4	.	.	.	99.68	.	100	100	.	.	.	.	.	100	.	.	.	.	.	.
12S0043-D01	4	.	.	.	100	.	100	100	.	.	.	.	.	100	.	.	.	.	.	.
12S0045-D01	6	.	.	.	99.68	.	100	100	.	.	.	.	.	100	.	.	100	100	.	.
12S0060-D02	9	.	.	100	99.68	.	100	100	.	99.87	.	100	100	100	.	.	.	100	.	.
12S0062-D01	4	.	.	.	99.68	.	100	100	.	.	.	.	.	100	.	.	.	.	.	.
12S0064-D01	4	.	.	.	99.68	.	100	100	.	.	.	.	.	100	.	.	.	.	.	.
12S0065-D01	4	.	.	.	100	.	100	100	.	.	.	.	.	100	.	.	.	.	.	.
12S0067-D01	10	.	100	100	99.68	.	100	100	.	.	.	100	100	100	.	.	100	100	.	.
12S0068-D01	5	.	.	.	99.68	.	100	100	.	.	.	.	.	100	.	.	.	100	.	.
12S0072-D01	4	.	.	.	99.68	.	99.94	100	.	.	.	.	.	100	.	.	.	.	.	.
12S0078-D01	4	.	.	.	99.68	.	100	100	.	.	.	.	.	100	.	.	.	.	.	.
12S0098-D01	4	.	.	.	99.68	.	100	100	.	.	.	.	.	100	.	.	.	.	.	.
12S0100-D01	10	.	.	100	99.68	.	100	100	.	.	.	100	100	100	.	100	100	.	.	99.84
12S0101-D01	4	.	.	.	99.68	.	100	100	.	.	.	.	.	100	.	.	.	.	.	.
12S0102-D01	5	.	.	.	99.68	.	100	100	.	.	.	.	.	100	100	.	.	.	.	.
12S0104-D01	7	100	.	.	99.68	.	100	100	.	.	100	.	.	100	.	.	.	100	.	.
12S0105-D01	7	100	.	.	99.68	.	100	100	.	.	100	.	.	100	.	.	.	100	.	.
12S0106-D01	5	.	.	.	.	100	100	100	100	.	.	.	.	100	.	.	.	.	.	.
12S0262-D02	4	.	.	.	99.68	.	100	100	.	.	.	.	.	100	.	.	.	.	.	.
12S0265-D01	4	.	.	.	99.68	.	100	100	.	.	.	.	.	100	.	.	.	.	.	.
12S0335-D02	6	.	.	.	99.68	.	100	100	.	.	.	.	.	100	.	.	100	100	.	.
12S0337-D01	4	.	.	.	99.68	.	100	100	.	.	.	.	.	100	.	.	.	.	.	.
12S0341-D01	4	.	.	.	100	.	100	100	.	.	.	.	.	100	.	.	.	.	.	.

## Sheet: Table S3.5
Table S3.5: ResultsABRicate + ResFinder
Clostyper Analysis Report
Sample	No. of genes	ant(6)-Ia_1	ant(6)-Ia_2	ant(6)-Ia_3	aph(2'')-If_2	aph(3')-III_1	cfr(C)_2	erm(B)_18	erm(Q)_1	lnu(C)_1	npmA_1	tet(40)_1	tet(M)_1	tet(M)_10	tet(M)_11	tet(M)_12	tet(M)_13	tet(M)_2	tet(M)_4	tet(M)_8	tet(O)_1	tet(O/32/O)_4
10S0035-D01	0	.	.	.	.	.	.	.	.	.	.	.	.	.	.	.	.	.	.	.	.	.
10S0036-D01	5	100	.	100	.	100	.	.	.	.	.	100	.	.	.	.	.	.	100	.	.	.
10S0037-D01	1	.	.	.	.	.	.	.	.	.	.	.	100	.	.	.	.	.	.	.	.	.
10S0039-D01	3	.	.	100	.	.	.	.	.	.	.	100	100	.	.	.	.	.	.	.	.	.
10S0040-D01	0	.	.	.	.	.	.	.	.	.	.	.	.	.	.	.	.	.	.	.	.	.
10S0041-D01	0	.	.	.	.	.	.	.	.	.	.	.	.	.	.	.	.	.	.	.	.	.
10S0042-D01	1	.	.	.	.	.	.	.	.	.	.	.	.	.	100	.	.	.	.	.	.	.
10S0043-D01	1	.	.	.	.	.	.	.	.	.	.	.	100	.	.	.	.	.	.	.	.	.
10S0050-D01	0	.	.	.	.	.	.	.	.	.	.	.	.	.	.	.	.	.	.	.	.	.
10S0051-D01	0	.	.	.	.	.	.	.	.	.	.	.	.	.	.	.	.	.	.	.	.	.
10S0093-D01	0	.	.	.	.	.	.	.	.	.	.	.	.	.	.	.	.	.	.	.	.	.
10S0094-D02	2	100	.	.	.	100	.	.	.	.	.	.	.	.	.	.	.	.	.	.	.	.
10S0098-D01	1	.	.	.	.	.	.	.	.	.	.	.	.	100	.	.	.	.	.	.	.	.
10S0099-D01	1	.	.	.	.	.	.	.	.	.	.	.	.	100	.	.	.	.	.	.	.	.
10S0100-D01	0	.	.	.	.	.	.	.	.	.	.	.	.	.	.	.	.	.	.	.	.	.
10S0114-D01	1	.	.	.	.	.	.	.	.	.	.	.	.	100	.	.	.	.	.	.	.	.
10S0117-D01	0	.	.	.	.	.	.	.	.	.	.	.	.	.	.	.	.	.	.	.	.	.
10S0120-D01	2	100	.	.	.	100	.	.	.	.	.	.	.	.	.	.	.	.	.	.	.	.
10S0121-D01	0	.	.	.	.	.	.	.	.	.	.	.	.	.	.	.	.	.	.	.	.	.
10S0122-D01	5	100	.	100	.	100	.	.	.	.	.	100	.	.	.	.	.	.	100	.	.	.
10S0124-D01	0	.	.	.	.	.	.	.	.	.	.	.	.	.	.	.	.	.	.	.	.	.
10S0126-D01	3	.	.	100	.	.	.	.	.	.	.	100	100	.	.	.	.	.	.	.	.	.
10S0127-D01	3	.	.	100	.	.	.	.	.	.	.	100	100	.	.	.	.	.	.	.	.	.
10S0128-D01	3	.	.	100	.	.	.	.	.	.	.	100	100	.	.	.	.	.	.	.	.	.
10S0165-D01	0	.	.	.	.	.	.	.	.	.	.	.	.	.	.	.	.	.	.	.	.	.
10S0166-D02	0	.	.	.	.	.	.	.	.	.	.	.	.	.	.	.	.	.	.	.	.	.
10S0168-D02	1	.	.	.	.	.	.	.	.	.	.	.	.	100	.	.	.	.	.	.	.	.
10S0169-D01	0	.	.	.	.	.	.	.	.	.	.	.	.	.	.	.	.	.	.	.	.	.
10S0170-D02	0	.	.	.	.	.	.	.	.	.	.	.	.	.	.	.	.	.	.	.	.	.
10S0175-D01	0	.	.	.	.	.	.	.	.	.	.	.	.	.	.	.	.	.	.	.	.	.
10S0179-D01	2	100	.	.	.	100	.	.	.	.	.	.	.	.	.	.	.	.	.	.	.	.
10S0180-D01	0	.	.	.	.	.	.	.	.	.	.	.	.	.	.	.	.	.	.	.	.	.
10S0181-D01	3	100	.	.	.	100	.	.	.	.	.	.	.	.	.	.	.	.	.	.	100	.
10S0182-D01	6	100	.	100	.	100	.	98.43	.	.	.	100	.	.	.	.	.	.	100	.	.	.
10S0183-D01	0	.	.	.	.	.	.	.	.	.	.	.	.	.	.	.	.	.	.	.	.	.
10S0185-D01	0	.	.	.	.	.	.	.	.	.	.	.	.	.	.	.	.	.	.	.	.	.
10S0186-D01	0	.	.	.	.	.	.	.	.	.	.	.	.	.	.	.	.	.	.	.	.	.
10S0187-D02	0	.	.	.	.	.	.	.	.	.	.	.	.	.	.	.	.	.	.	.	.	.
11S0002-D01	0	.	.	.	.	.	.	.	.	.	.	.	.	.	.	.	.	.	.	.	.	.
11S0010-D01	3	.	.	100	.	.	.	.	.	.	.	100	100	.	.	.	.	.	.	.	.	.
11S0027-D01	2	100	.	.	.	100	.	.	.	.	.	.	.	.	.	.	.	.	.	.	.	.
11S0028-D01	2	100	.	.	.	100	.	.	.	.	.	.	.	.	.	.	.	.	.	.	.	.
11S0030-D01	2	.	.	100	.	.	.	.	.	.	.	100	.	.	.	.	.	.	.	.	.	.
11S0033-D02	1	.	.	.	.	.	.	.	.	.	.	.	.	.	100	.	.	.	.	.	.	.
11S0034-D02	0	.	.	.	.	.	.	.	.	.	.	.	.	.	.	.	.	.	.	.	.	.
11S0036-D01	0	.	.	.	.	.	.	.	.	.	.	.	.	.	.	.	.	.	.	.	.	.
11S0038-D01	1	.	.	.	.	.	.	.	.	.	.	.	.	.	.	.	100	.	.	.	.	.
11S0046-D01	4	.	.	100	.	.	100	98.43	.	.	.	.	100	.	.	.	.	.	.	.	.	.
11S0049-D01	1	.	.	.	.	.	.	.	.	.	.	.	.	.	100	.	.	.	.	.	.	.
11S0074-D01	0	.	.	.	.	.	.	.	.	.	.	.	.	.	.	.	.	.	.	.	.	.
11S0076-D02	1	.	.	.	.	.	.	.	.	.	.	.	.	100	.	.	.	.	.	.	.	.
11S0077-D01	1	.	.	.	.	.	.	.	.	.	.	.	.	100	.	.	.	.	.	.	.	.
11S0078-D01	5	100	.	100	.	100	.	.	.	.	.	100	.	.	.	.	.	.	100	.	.	.
11S0087-D01	0	.	.	.	.	.	.	.	.	.	.	.	.	.	.	.	.	.	.	.	.	.
11S0089-D02	0	.	.	.	.	.	.	.	.	.	.	.	.	.	.	.	.	.	.	.	.	.
11S0090-D01	1	.	.	.	.	.	.	.	.	.	.	.	.	.	100	.	.	.	.	.	.	.
11S0092-D01	0	.	.	.	.	.	.	.	.	.	.	.	.	.	.	.	.	.	.	.	.	.
11S0094-D01	0	.	.	.	.	.	.	.	.	.	.	.	.	.	.	.	.	.	.	.	.	.
11S0095-D02	0	.	.	.	.	.	.	.	.	.	.	.	.	.	.	.	.	.	.	.	.	.
11S0098-D02	0	.	.	.	.	.	.	.	.	.	.	.	.	.	.	.	.	.	.	.	.	.
11S0099-D01	0	.	.	.	.	.	.	.	.	.	.	.	.	.	.	.	.	.	.	.	.	.
11S0111-D01	2	.	.	100	.	.	.	.	.	.	.	100	.	.	.	.	.	.	.	.	.	.
11S0114-D01	0	.	.	.	.	.	.	.	.	.	.	.	.	.	.	.	.	.	.	.	.	.
11S0115-D01	3	.	.	100	.	.	.	.	.	.	.	100	100	.	.	.	.	.	.	.	.	.
11S0118-D02	0	.	.	.	.	.	.	.	.	.	.	.	.	.	.	.	.	.	.	.	.	.
11S0119-D01	3	.	.	100	.	.	.	.	.	.	.	100	100	.	.	.	.	.	.	.	.	.
11S0120-D02	0	.	.	.	.	.	.	.	.	.	.	.	.	.	.	.	.	.	.	.	.	.
11S0121-D01	0	.	.	.	.	.	.	.	.	.	.	.	.	.	.	.	.	.	.	.	.	.
11S0122-D01	3	.	.	100	.	.	.	.	.	.	.	100	100	.	.	.	.	.	.	.	.	.
11S0126-D01	0	.	.	.	.	.	.	.	.	.	.	.	.	.	.	.	.	.	.	.	.	.
11S0127-D01	3	.	.	100	.	.	100	98.43	.	.	.	.	.	.	.	.	.	.	.	.	.	.
11S0134-D02	0	.	.	.	.	.	.	.	.	.	.	.	.	.	.	.	.	.	.	.	.	.
11S0135-D01	3	100	.	.	.	100	.	.	.	.	.	.	.	.	.	.	.	.	.	100	.	.
11S0136-D01	0	.	.	.	.	.	.	.	.	.	.	.	.	.	.	.	.	.	.	.	.	.
11S0137-D01	3	.	.	100	.	.	.	.	.	.	.	100	100	.	.	.	.	.	.	.	.	.
11S0139-D01	0	.	.	.	.	.	.	.	.	.	.	.	.	.	.	.	.	.	.	.	.	.
11S0140-D02	0	.	.	.	.	.	.	.	.	.	.	.	.	.	.	.	.	.	.	.	.	.
11S0164-D02	0	.	.	.	.	.	.	.	.	.	.	.	.	.	.	.	.	.	.	.	.	.
11S0306-D01	3	.	.	100	.	.	.	.	.	.	.	100	100	.	.	.	.	.	.	.	.	.
11S0309-D01	3	.	.	100	.	.	.	.	.	.	.	100	100	.	.	.	.	.	.	.	.	.
11S0310-D01	0	.	.	.	.	.	.	.	.	.	.	.	.	.	.	.	.	.	.	.	.	.
11S0311-D01	0	.	.	.	.	.	.	.	.	.	.	.	.	.	.	.	.	.	.	.	.	.
11S0312-D01	0	.	.	.	.	.	.	.	.	.	.	.	.	.	.	.	.	.	.	.	.	.
12S0019-D01	0	.	.	.	.	.	.	.	.	.	.	.	.	.	.	.	.	.	.	.	.	.
12S0036-D01	2	.	.	.	.	.	100	.	.	.	.	.	.	.	.	100	.	.	.	.	.	.
12S0037-D01	0	.	.	.	.	.	.	.	.	.	.	.	.	.	.	.	.	.	.	.	.	.
12S0043-D01	0	.	.	.	.	.	.	.	.	.	.	.	.	.	.	.	.	.	.	.	.	.
12S0045-D01	3	.	.	100	.	.	.	.	.	.	.	100	100	.	.	.	.	.	.	.	.	.
12S0060-D02	6	100	.	100	.	100	100	98.43	.	.	.	.	.	.	.	.	.	100	.	.	.	.
12S0062-D01	0	.	.	.	.	.	.	.	.	.	.	.	.	.	.	.	.	.	.	.	.	.
12S0064-D01	0	.	.	.	.	.	.	.	.	.	.	.	.	.	.	.	.	.	.	.	.	.
12S0065-D01	0	.	.	.	.	.	.	.	.	.	.	.	.	.	.	.	.	.	.	.	.	.
12S0067-D01	6	100	.	100	100	100	.	.	.	.	.	100	.	.	.	.	.	.	100	.	.	.
12S0068-D01	1	.	.	.	.	.	.	.	.	.	.	.	100	.	.	.	.	.	.	.	.	.
12S0072-D01	0	.	.	.	.	.	.	.	.	.	.	.	.	.	.	.	.	.	.	.	.	.
12S0078-D01	0	.	.	.	.	.	.	.	.	.	.	.	.	.	.	.	.	.	.	.	.	.
12S0098-D01	0	.	.	.	.	.	.	.	.	.	.	.	.	.	.	.	.	.	.	.	.	.
12S0100-D01	5	100	.	.	.	100	.	.	.	.	100	100	.	.	.	.	.	.	.	.	.	100
12S0101-D01	0	.	.	.	.	.	.	.	.	.	.	.	.	.	.	.	.	.	.	.	.	.
12S0102-D01	1	.	.	.	.	.	.	.	.	100	.	.	.	.	.	.	.	.	.	.	.	.
12S0104-D01	3	.	100	.	.	.	.	.	100	.	.	.	.	100	.	.	.	.	.	.	.	.
12S0105-D01	3	.	100	.	.	.	.	.	100	.	.	.	.	100	.	.	.	.	.	.	.	.
12S0106-D01	2	.	.	100	.	.	100	.	.	.	.	.	.	.	.	.	.	.	.	.	.	.
12S0262-D02	0	.	.	.	.	.	.	.	.	.	.	.	.	.	.	.	.	.	.	.	.	.
12S0265-D01	0	.	.	.	.	.	.	.	.	.	.	.	.	.	.	.	.	.	.	.	.	.
12S0335-D02	3	.	.	100	.	.	.	.	.	.	.	100	100	.	.	.	.	.	.	.	.	.
12S0337-D01	0	.	.	.	.	.	.	.	.	.	.	.	.	.	.	.	.	.	.	.	.	.
12S0341-D01	0	.	.	.	.	.	.	.	.	.	.	.	.	.	.	.	.	.	.	.	.	.

## Sheet: Table S3.6
Table S3.6: Results ABRicate + megares
Clostyper Analysis Report
Sample	No. of genes	ANT6	ANT9	APH2-DPRIME	CDEA	CFR	ERM52	ERMB	ERMQ	LNUC	NPMA	SAT	TET40	TETM	TETO	VANG	VANRC	VANSC	VANTC	VANZA
10S0035-D01	1	.	.	.	100	.	.	.	.	.	.	.	.	.	.	.	.	.	.	.
10S0036-D01	7	100.00;100.00	.	100	100	.	.	.	.	.	.	100	100	100	.	.	.	.	.	100
10S0037-D01	3	.	.	.	100	.	.	.	.	.	.	.	.	100	.	.	.	.	.	100
10S0039-D01	5	100	.	.	100	.	.	.	.	.	.	.	100	100	.	.	.	.	.	100
10S0040-D01	1	.	.	.	100	.	.	.	.	.	.	.	.	.	.	.	.	.	.	.
10S0041-D01	6	.	.	.	100	.	.	.	.	.	.	.	.	.	.	100	100	100	100	100
10S0042-D01	3	.	.	.	100	.	.	.	.	.	.	.	.	100	.	.	.	.	.	100
10S0043-D01	3	.	.	.	100	.	.	.	.	.	.	.	.	100	.	.	.	.	.	100
10S0050-D01	1	.	.	.	100	.	.	.	.	.	.	.	.	.	.	.	.	.	.	.
10S0051-D01	6	.	.	.	100	.	.	.	.	.	.	.	.	.	.	100.00;100.00	100.00;100.00	100.00;100.00	100.00;100.00	100
10S0093-D01	1	.	.	.	100	.	.	.	.	.	.	.	.	.	.	.	.	.	.	.
10S0094-D02	5	100	.	100	100	.	.	.	.	.	.	100	.	.	.	.	.	.	.	100
10S0098-D01	3	.	.	.	100	.	.	.	.	.	.	.	.	100	.	.	.	.	.	100
10S0099-D01	3	.	.	.	100	.	.	.	.	.	.	.	.	100	.	.	.	.	.	100
10S0100-D01	1	.	.	.	100	.	.	.	.	.	.	.	.	.	.	.	.	.	.	.
10S0114-D01	3	.	.	.	100	.	.	.	.	.	.	.	.	100	.	.	.	.	.	100
10S0117-D01	1	.	.	.	100	.	.	.	.	.	.	.	.	.	.	.	.	.	.	.
10S0120-D01	5	100	.	100	100	.	.	.	.	.	.	100	.	.	.	.	.	.	.	100
10S0121-D01	1	.	.	.	100	.	.	.	.	.	.	.	.	.	.	.	.	.	.	.
10S0122-D01	7	100.00;100.00	.	100	100	.	.	.	.	.	.	100	100	100	.	.	.	.	.	100
10S0124-D01	1	.	.	.	100	.	.	.	.	.	.	.	.	.	.	.	.	.	.	.
10S0126-D01	5	100	.	.	100	.	.	.	.	.	.	.	100	100	.	.	.	.	.	100
10S0127-D01	5	100	.	.	100	.	.	.	.	.	.	.	100	100	.	.	.	.	.	100
10S0128-D01	5	100	.	.	100	.	.	.	.	.	.	.	100	100	.	.	.	.	.	100
10S0165-D01	1	.	.	.	100	.	.	.	.	.	.	.	.	.	.	.	.	.	.	.
10S0166-D02	1	.	.	.	100	.	.	.	.	.	.	.	.	.	.	.	.	.	.	.
10S0168-D02	3	.	.	.	100	.	.	.	.	.	.	.	.	100	.	.	.	.	.	100
10S0169-D01	6	.	.	.	100	.	.	.	.	.	.	.	.	.	.	100	100	100	100	100
10S0170-D02	6	.	.	.	100	.	.	.	.	.	.	.	.	.	.	100	100	100	100	100
10S0175-D01	2	.	.	.	100	.	.	.	.	.	.	.	.	.	.	.	.	.	.	100
10S0179-D01	5	100	.	100	100	.	.	.	.	.	.	100	.	.	.	.	.	.	.	100
10S0180-D01	1	.	.	.	100	.	.	.	.	.	.	.	.	.	.	.	.	.	.	.
10S0181-D01	5	100	.	100	100	.	.	.	.	.	.	100	.	.	100	.	.	.	.	.
10S0182-D01	7	100.00;100.00	.	100	100	.	.	98.43	.	.	.	100	100	100	.	.	.	.	.	.
10S0183-D01	2	.	.	.	100	.	.	.	.	.	.	.	.	.	.	.	.	.	.	100
10S0185-D01	1	.	.	.	100	.	.	.	.	.	.	.	.	.	.	.	.	.	.	.
10S0186-D01	1	.	.	.	100	.	.	.	.	.	.	.	.	.	.	.	.	.	.	.
10S0187-D02	1	.	.	.	100	.	.	.	.	.	.	.	.	.	.	.	.	.	.	.
11S0002-D01	1	.	.	.	100	.	.	.	.	.	.	.	.	.	.	.	.	.	.	.
11S0010-D01	5	100	.	.	100	.	.	.	.	.	.	.	100	100	.	.	.	.	.	100
11S0027-D01	5	100	.	100	100	.	.	.	.	.	.	100	.	.	.	.	.	.	.	100
11S0028-D01	5	100	.	100	100	.	.	.	.	.	.	100	.	.	.	.	.	.	.	100
11S0030-D01	4	100	.	.	100	.	.	.	.	.	.	.	100	.	.	.	.	.	.	100
11S0033-D02	3	.	.	.	100	.	.	.	.	.	.	.	.	100	.	.	.	.	.	100
11S0034-D02	1	.	.	.	100	.	.	.	.	.	.	.	.	.	.	.	.	.	.	.
11S0036-D01	1	.	.	.	100	.	.	.	.	.	.	.	.	.	.	.	.	.	.	.
11S0038-D01	2	.	.	.	100	.	.	.	.	.	.	.	.	100	.	.	.	.	.	.
11S0046-D01	11	100	100	.	100	100	.	98.43	.	.	.	.	.	100	.	100	100	100	100	100
11S0049-D01	2	.	.	.	100	.	.	.	.	.	.	.	.	100	.	.	.	.	.	.
11S0074-D01	1	.	.	.	100	.	.	.	.	.	.	.	.	.	.	.	.	.	.	.
11S0076-D02	2	.	.	.	100	.	.	.	.	.	.	.	.	100	.	.	.	.	.	.
11S0077-D01	2	.	.	.	100	.	.	.	.	.	.	.	.	100	.	.	.	.	.	.
11S0078-D01	7	100.00;100.00	.	100	100	.	.	.	.	.	.	100	100	100	.	.	.	.	.	100
11S0087-D01	1	.	.	.	100	.	.	.	.	.	.	.	.	.	.	.	.	.	.	.
11S0089-D02	2	.	.	.	100	.	100	.	.	.	.	.	.	.	.	.	.	.	.	.
11S0090-D01	2	.	.	.	100	.	.	.	.	.	.	.	.	100	.	.	.	.	.	.
11S0092-D01	2	.	.	.	100	.	.	.	.	.	.	.	.	.	.	.	.	.	.	100
11S0094-D01	2	.	.	.	100	.	.	.	.	.	.	.	.	.	.	.	.	.	.	100
11S0095-D02	2	.	.	.	100	.	.	.	.	.	.	.	.	.	.	.	.	.	.	100
11S0098-D02	1	.	.	.	100	.	.	.	.	.	.	.	.	.	.	.	.	.	.	.
11S0099-D01	1	.	.	.	100	.	.	.	.	.	.	.	.	.	.	.	.	.	.	.
11S0111-D01	4	100	.	.	100	.	.	.	.	.	.	.	100	.	.	.	.	.	.	100
11S0114-D01	1	.	.	.	100	.	.	.	.	.	.	.	.	.	.	.	.	.	.	.
11S0115-D01	5	100	.	.	100	.	.	.	.	.	.	.	100	100	.	.	.	.	.	100
11S0118-D02	5	.	.	.	100	.	.	.	.	.	.	.	.	.	.	100	100	100	100	.
11S0119-D01	5	100	.	.	100	.	.	.	.	.	.	.	100	100	.	.	.	.	.	100
11S0120-D02	1	.	.	.	100	.	.	.	.	.	.	.	.	.	.	.	.	.	.	.
11S0121-D01	1	.	.	.	100	.	.	.	.	.	.	.	.	.	.	.	.	.	.	.
11S0122-D01	5	100	.	.	100	.	.	.	.	.	.	.	100	100	.	.	.	.	.	100
11S0126-D01	1	.	.	.	100	.	.	.	.	.	.	.	.	.	.	.	.	.	.	.
11S0127-D01	9	100	.	.	100	100	.	98.43	.	.	.	.	.	.	.	100	100	100	100	100
11S0134-D02	5	.	.	.	100	.	.	.	.	.	.	.	.	.	.	100	100	100	100	.
11S0135-D01	6	100	.	100	100	.	.	.	.	.	.	100	.	100	.	.	.	.	.	100
11S0136-D01	1	.	.	.	100	.	.	.	.	.	.	.	.	.	.	.	.	.	.	.
11S0137-D01	5	100	.	.	100	.	.	.	.	.	.	.	100	100	.	.	.	.	.	100
11S0139-D01	1	.	.	.	100	.	.	.	.	.	.	.	.	.	.	.	.	.	.	.
11S0140-D02	1	.	.	.	100	.	.	.	.	.	.	.	.	.	.	.	.	.	.	.
11S0164-D02	1	.	.	.	100	.	.	.	.	.	.	.	.	.	.	.	.	.	.	.
11S0306-D01	5	100	.	.	100	.	.	.	.	.	.	.	100	100	.	.	.	.	.	100
11S0309-D01	5	100	.	.	100	.	.	.	.	.	.	.	100	100	.	.	.	.	.	100
11S0310-D01	6	.	.	.	100	.	.	.	.	.	.	.	.	.	.	100	100	100	100	100
11S0311-D01	5	.	.	.	100	.	.	.	.	.	.	.	.	.	.	100	100	100	100	.
11S0312-D01	1	.	.	.	100	.	.	.	.	.	.	.	.	.	.	.	.	.	.	.
12S0019-D01	2	.	.	.	100	.	.	.	.	.	.	.	.	.	.	.	.	.	.	100
12S0036-D01	4	.	.	.	100	100	.	.	.	.	.	.	.	100	.	.	.	.	.	100
12S0037-D01	1	.	.	.	100	.	.	.	.	.	.	.	.	.	.	.	.	.	.	.
12S0043-D01	6	.	.	.	100	.	.	.	.	.	.	.	.	.	.	100	100	100	100	100
12S0045-D01	5	100	.	.	100	.	.	.	.	.	.	.	100	100	.	.	.	.	.	100
12S0060-D02	9	100.00;100.00	100	100	100	100	.	98.43	.	.	.	100	.	100	.	.	.	.	.	100
12S0062-D01	1	.	.	.	100	.	.	.	.	.	.	.	.	.	.	.	.	.	.	.
12S0064-D01	2	.	.	.	100	.	.	.	.	.	.	.	.	.	.	.	.	.	.	100
12S0065-D01	2	.	.	.	100	.	.	.	.	.	.	.	.	.	.	.	.	.	.	100
12S0067-D01	7	100.00;100.00	.	100.00;100.00	100	.	.	.	.	.	.	100	100	100	.	.	.	.	.	100
12S0068-D01	2	.	.	.	100	.	.	.	.	.	.	.	.	100	.	.	.	.	.	.
12S0072-D01	1	.	.	.	100	.	.	.	.	.	.	.	.	.	.	.	.	.	.	.
12S0078-D01	2	.	.	.	100	.	.	.	.	.	.	.	.	.	.	.	.	.	.	100
12S0098-D01	1	.	.	.	100	.	.	.	.	.	.	.	.	.	.	.	.	.	.	.
12S0100-D01	8	100	.	100	100	.	.	.	.	.	100	100	100	.	100	.	.	.	.	100
12S0101-D01	2	.	.	.	100	.	.	.	.	.	.	.	.	.	.	.	.	.	.	100
12S0102-D01	3	.	.	.	100	.	.	.	.	100	.	.	.	.	.	.	.	.	.	100
12S0104-D01	6	100	100	.	100	.	.	.	100	.	.	.	.	100	.	.	.	.	.	100
12S0105-D01	6	100	100	.	100	.	.	.	100	.	.	.	.	100	.	.	.	.	.	100
12S0106-D01	9	100	.	.	100	100	100	.	.	.	.	.	.	.	.	100.00;100.00	100.00;100.00	100.00;100.00	100.00;100.00	100
12S0262-D02	2	.	.	.	100	.	.	.	.	.	.	.	.	.	.	.	.	.	.	100
12S0265-D01	1	.	.	.	100	.	.	.	.	.	.	.	.	.	.	.	.	.	.	.
12S0335-D02	5	100	.	.	100	.	.	.	.	.	.	.	100	100	.	.	.	.	.	100
12S0337-D01	1	.	.	.	100	.	.	.	.	.	.	.	.	.	.	.	.	.	.	.
12S0341-D01	5	.	.	.	100	.	.	.	.	.	.	.	.	.	.	100	100	100	100	.

## Sheet: Table S3.7
Table S3.7: Results ABRicate + argannot
Clostyper Analysis Report
Sample	No. of genes	(AGly)ant6-Ia	(AGly)aph(2'')-If	(AGly)aph(3'')-III	(AGly)npmA	(AGly)sat4A	(AGly)spw	(Gly)vanA-G	(MLS)erm(B)	(MLS)erm(Q)	(MLS)lnu(C)	(Tet)tet(40)	(Tet)tetM	(Tet)tetO
10S0035-D01	0	.	.	.	.	.	.	.	.	.	.	.	.	.
10S0036-D01	5	100	.	100	.	100	.	.	.	.	.	100	100	.
10S0037-D01	1	.	.	.	.	.	.	.	.	.	.	.	100	.
10S0039-D01	2	.	.	.	.	.	.	.	.	.	.	100	100	.
10S0040-D01	0	.	.	.	.	.	.	.	.	.	.	.	.	.
10S0041-D01	0	.	.	.	.	.	.	.	.	.	.	.	.	.
10S0042-D01	1	.	.	.	.	.	.	.	.	.	.	.	100	.
10S0043-D01	1	.	.	.	.	.	.	.	.	.	.	.	100	.
10S0050-D01	0	.	.	.	.	.	.	.	.	.	.	.	.	.
10S0051-D01	0	.	.	.	.	.	.	.	.	.	.	.	.	.
10S0093-D01	0	.	.	.	.	.	.	.	.	.	.	.	.	.
10S0094-D02	3	100	.	100	.	100	.	.	.	.	.	.	.	.
10S0098-D01	1	.	.	.	.	.	.	.	.	.	.	.	100	.
10S0099-D01	1	.	.	.	.	.	.	.	.	.	.	.	100	.
10S0100-D01	0	.	.	.	.	.	.	.	.	.	.	.	.	.
10S0114-D01	1	.	.	.	.	.	.	.	.	.	.	.	100	.
10S0117-D01	0	.	.	.	.	.	.	.	.	.	.	.	.	.
10S0120-D01	3	100	.	100	.	100	.	.	.	.	.	.	.	.
10S0121-D01	0	.	.	.	.	.	.	.	.	.	.	.	.	.
10S0122-D01	5	100	.	100	.	100	.	.	.	.	.	100	100	.
10S0124-D01	0	.	.	.	.	.	.	.	.	.	.	.	.	.
10S0126-D01	2	.	.	.	.	.	.	.	.	.	.	100	100	.
10S0127-D01	2	.	.	.	.	.	.	.	.	.	.	100	100	.
10S0128-D01	2	.	.	.	.	.	.	.	.	.	.	100	100	.
10S0165-D01	0	.	.	.	.	.	.	.	.	.	.	.	.	.
10S0166-D02	0	.	.	.	.	.	.	.	.	.	.	.	.	.
10S0168-D02	1	.	.	.	.	.	.	.	.	.	.	.	100	.
10S0169-D01	0	.	.	.	.	.	.	.	.	.	.	.	.	.
10S0170-D02	0	.	.	.	.	.	.	.	.	.	.	.	.	.
10S0175-D01	0	.	.	.	.	.	.	.	.	.	.	.	.	.
10S0179-D01	3	100	.	100	.	100	.	.	.	.	.	.	.	.
10S0180-D01	0	.	.	.	.	.	.	.	.	.	.	.	.	.
10S0181-D01	4	100	.	100	.	100	.	.	.	.	.	.	.	100
10S0182-D01	6	100	.	100	.	100	.	.	100	.	.	100	100	.
10S0183-D01	0	.	.	.	.	.	.	.	.	.	.	.	.	.
10S0185-D01	0	.	.	.	.	.	.	.	.	.	.	.	.	.
10S0186-D01	0	.	.	.	.	.	.	.	.	.	.	.	.	.
10S0187-D02	0	.	.	.	.	.	.	.	.	.	.	.	.	.
11S0002-D01	0	.	.	.	.	.	.	.	.	.	.	.	.	.
11S0010-D01	2	.	.	.	.	.	.	.	.	.	.	100	100	.
11S0027-D01	3	100	.	100	.	100	.	.	.	.	.	.	.	.
11S0028-D01	3	100	.	100	.	100	.	.	.	.	.	.	.	.
11S0030-D01	1	.	.	.	.	.	.	.	.	.	.	100	.	.
11S0033-D02	1	.	.	.	.	.	.	.	.	.	.	.	100	.
11S0034-D02	0	.	.	.	.	.	.	.	.	.	.	.	.	.
11S0036-D01	0	.	.	.	.	.	.	.	.	.	.	.	.	.
11S0038-D01	1	.	.	.	.	.	.	.	.	.	.	.	100	.
11S0046-D01	2	.	.	.	.	.	.	.	100	.	.	.	100	.
11S0049-D01	1	.	.	.	.	.	.	.	.	.	.	.	100	.
11S0074-D01	0	.	.	.	.	.	.	.	.	.	.	.	.	.
11S0076-D02	1	.	.	.	.	.	.	.	.	.	.	.	100	.
11S0077-D01	1	.	.	.	.	.	.	.	.	.	.	.	100	.
11S0078-D01	5	100	.	100	.	100	.	.	.	.	.	100	100	.
11S0087-D01	0	.	.	.	.	.	.	.	.	.	.	.	.	.
11S0089-D02	0	.	.	.	.	.	.	.	.	.	.	.	.	.
11S0090-D01	1	.	.	.	.	.	.	.	.	.	.	.	100	.
11S0092-D01	0	.	.	.	.	.	.	.	.	.	.	.	.	.
11S0094-D01	0	.	.	.	.	.	.	.	.	.	.	.	.	.
11S0095-D02	0	.	.	.	.	.	.	.	.	.	.	.	.	.
11S0098-D02	0	.	.	.	.	.	.	.	.	.	.	.	.	.
11S0099-D01	0	.	.	.	.	.	.	.	.	.	.	.	.	.
11S0111-D01	1	.	.	.	.	.	.	.	.	.	.	100	.	.
11S0114-D01	0	.	.	.	.	.	.	.	.	.	.	.	.	.
11S0115-D01	2	.	.	.	.	.	.	.	.	.	.	100	100	.
11S0118-D02	0	.	.	.	.	.	.	.	.	.	.	.	.	.
11S0119-D01	2	.	.	.	.	.	.	.	.	.	.	100	100	.
11S0120-D02	0	.	.	.	.	.	.	.	.	.	.	.	.	.
11S0121-D01	0	.	.	.	.	.	.	.	.	.	.	.	.	.
11S0122-D01	2	.	.	.	.	.	.	.	.	.	.	100	100	.
11S0126-D01	0	.	.	.	.	.	.	.	.	.	.	.	.	.
11S0127-D01	1	.	.	.	.	.	.	.	100	.	.	.	.	.
11S0134-D02	0	.	.	.	.	.	.	.	.	.	.	.	.	.
11S0135-D01	4	100	.	100	.	100	.	.	.	.	.	.	100	.
11S0136-D01	0	.	.	.	.	.	.	.	.	.	.	.	.	.
11S0137-D01	2	.	.	.	.	.	.	.	.	.	.	100	100	.
11S0139-D01	0	.	.	.	.	.	.	.	.	.	.	.	.	.
11S0140-D02	0	.	.	.	.	.	.	.	.	.	.	.	.	.
11S0164-D02	0	.	.	.	.	.	.	.	.	.	.	.	.	.
11S0306-D01	2	.	.	.	.	.	.	.	.	.	.	100	100	.
11S0309-D01	2	.	.	.	.	.	.	.	.	.	.	100	100	.
11S0310-D01	0	.	.	.	.	.	.	.	.	.	.	.	.	.
11S0311-D01	0	.	.	.	.	.	.	.	.	.	.	.	.	.
11S0312-D01	0	.	.	.	.	.	.	.	.	.	.	.	.	.
12S0019-D01	0	.	.	.	.	.	.	.	.	.	.	.	.	.
12S0036-D01	1	.	.	.	.	.	.	.	.	.	.	.	100	.
12S0037-D01	0	.	.	.	.	.	.	.	.	.	.	.	.	.
12S0043-D01	0	.	.	.	.	.	.	.	.	.	.	.	.	.
12S0045-D01	2	.	.	.	.	.	.	.	.	.	.	100	100	.
12S0060-D02	5	100	.	100	.	100	.	.	100	.	.	.	100	.
12S0062-D01	0	.	.	.	.	.	.	.	.	.	.	.	.	.
12S0064-D01	0	.	.	.	.	.	.	.	.	.	.	.	.	.
12S0065-D01	1	.	.	.	.	.	.	87.11	.	.	.	.	.	.
12S0067-D01	6	100	100	100	.	100	.	.	.	.	.	100	100	.
12S0068-D01	1	.	.	.	.	.	.	.	.	.	.	.	100	.
12S0072-D01	0	.	.	.	.	.	.	.	.	.	.	.	.	.
12S0078-D01	0	.	.	.	.	.	.	.	.	.	.	.	.	.
12S0098-D01	0	.	.	.	.	.	.	.	.	.	.	.	.	.
12S0100-D01	6	100	.	100	100	100	.	.	.	.	.	100	.	99.9
12S0101-D01	0	.	.	.	.	.	.	.	.	.	.	.	.	.
12S0102-D01	1	.	.	.	.	.	.	.	.	.	100	.	.	.
12S0104-D01	4	92.63	.	.	.	.	100	.	.	100	.	.	100	.
12S0105-D01	4	92.63	.	.	.	.	100	.	.	100	.	.	100	.
12S0106-D01	0	.	.	.	.	.	.	.	.	.	.	.	.	.
12S0262-D02	0	.	.	.	.	.	.	.	.	.	.	.	.	.
12S0265-D01	0	.	.	.	.	.	.	.	.	.	.	.	.	.
12S0335-D02	2	.	.	.	.	.	.	.	.	.	.	100	100	.
12S0337-D01	0	.	.	.	.	.	.	.	.	.	.	.	.	.
12S0341-D01	0	.	.	.	.	.	.	.	.	.	.	.	.	.

[truncated: 1 more sheets: Table S4]
